# Supplementary material for: Genomic insights into positive selection during barley domestication
Source: BMC Plant Biol. 2022 Jun 1;22:267. doi: 10.1186/s12870-022-03655-0 (PMC9158214; doi:10.1186/s12870-022-03655-0)
Supplement: Supplementary file 14 — Additionalfile 14: Table S1. Statistics of orthologs, syntenic gene pairs, and syntenic blocks. Table S2. The Ka, Ks, and Ka/Ks values for 9,176 and 6,483 single-copy orthologous genes between wild barley and landrace, and between landrace, and improved cultivar, respectively. Table S3. Correlation analysis of substitution rate, gene feature, and codon usage bias.(The Ka, Ks, and Ka/Ks values were calculated between wild barley and landrace). Table S4. Correlation analysis of substitution rate, gene feature, codon usage bias and expression pattern. (The Ka, Ks, and Ka/Ks values were calculated between landrace and improved barley). Table S5. Distributions of Ka/Ks values between wild barley and landrace, and between landrace and improved cultivar. Table S6. Comparisons of evolutionary rate, gene property, codon usage bias between PSGs and NSGs in barley. Table S7. Comparisons of expression patterns between PSGs and NSGs in barley. Table S8. Statistics of codon usage bias indicators. Table S9. Distributions of transcription factor gene family for different orthologous groups. Table S10. Statistics of the 49 representative transcription factor gene families. Table S11. The detail information of positively selected transcription factors. Table S12. GO enrichment analysis of PSGs. Table S13. KEGG pathway enrichment analysis of PSGs. Table S14. Distributions of PSG-related and NSG-related SNPs. Table S15. Tracy-Widom test for the first five eigenvectors in the PCA. Table S16. Nucleotide diversity (π) analysis between PSGs and NSGs. Table S17.Comparisons of FST values between PSGs and NSGs within different genomic regions. Table S18. SNPs distributions, nucleotide diversities, haplotypes, and expression patterns of candidate genes. Table S19. Accession numbers and sample information of the RNA-seq data used in this study. Table S20. Accession numbers and information of the 85 wild barley and 133 landrace accessions. [file 12870_2022_3655_MOESM14_ESM.xlsx]

## Sheet: Table S1
Table S1. Statistics of orthologs, syntenic gene pairs, and syntenic blocks.
Chromosome	Domestication process (wild vs. landrace)					Improvement process (landrace vs. improved cultivar)
	Chromosome length (HOR 10350)	Number of orthologs	Number of syntenic gene pairs	Synteny ratio	Syntenic blocks	Chromosome length (Morex)	Number of orthologs	Number of syntenic gene pairs	Synteny ratio	Syntenic blocks
chr1H	512941436	2319	2292	0.988357	3	522405595	2323	2306	0.992682	1
chr2H	653507712	3090	3068	0.99288	2	675096975	3089	3072	0.994497	1
chr3H	616188339	2941	2918	0.99218	1	628656437	2932	2925	0.997613	1
chr4H	610044639	2302	2248	0.976542	2	624240323	2296	2249	0.97953	2
chr5H	583404954	2977	2956	0.992946	4	598993725	2985	2963	0.99263	2
chr6H	550616893	2233	2193	0.982087	4	573191151	2236	2222	0.993739	2
chr7H	619999816	2646	2627	0.992819	1	634545929	2647	2631	0.993955	1
Total	4146703789	18508	18302	0.98887	17	4257130135	18508	18368	0.992436	10
	ρ = 0.61a, P = 0.0833					ρ = 0.61a, P = 0.0833
aOne-sided Spearman’s rank correlation test

## Sheet: Table S2
Table S2. The Ka, Ks, and Ka/Ks values for 9,176 and 6,483 single-copy orthologous genes between wild barley and landrace, and between landrace, and improved cultivar, respectively.
Type	Variable	Ka	Ks	Ka / Ks
wild vs. landrace	Mean ± SD	0.0070 ± 0.0141	0.0242 ± 0.0341	6.3355 ± 23.4514
	Mean (80%)	0.0042	0.0169	0.3703
	CV	2.0201	1.4112	3.7016
	Range	0.0001 - 0.2314	0.0001 - 0.3	0.001 - 99
	Range (80%)	0.0009 - 0.0138	0.0022 - 0.0589	0.0576 - 1.2893
	P valuea	< 2.2E-16	< 2.2E-16	< 2.2E-16
landrace vs. improved cultivar	Mean ± SD	0.0071 ± 0.0142	0.0244 ± 0.0344	6.7107 ± 24.1135
	Mean (80%)	0.0043	0.0173	0.3772
	CV	1.9962	1.4051	3.5933
	Range	0.0001 - 0.2192	0.0001 - 0.2928	0.001 - 99
	Range (80%)	0.0009 - 0.0144	0.0021 - 0.0597	0.0564 - 1.3616
	P valuea	< 2.20E-16	< 2.20E-16	< 2.20E-16
aKa, Ks, Ka/Ks values of barley and Arabidopsis were respectively compared by one-sided Mann-Whitney U test.

## Sheet: Table S3
Table S3. Correlation analysis of substitution rate, gene feature, and codon usage bias. (The Ka, Ks, and Ka/Ks values were calculated between wild barley and landrace)
	Ka	Ks	Ka/Ks	Gene length (bp)	Intron length (bp)	Exon length (bp)	First exon length (bp)	Exon number	GC content	CAI	CBI	Fop
Ka	1	< 2.20E-16	< 2.20E-16	< 2.20E-16	< 2.20E-16	< 2.20E-16	3.24e-07	< 2.20E-16	0.02467	0.1824	0.0005022	0.0004134
Ks	0.250295	1	< 2.20E-16	< 2.20E-16	< 2.20E-16	< 2.20E-16	1.525e-10	< 2.20E-16	< 2.20E-16	< 2.20E-16	< 2.20E-16	< 2.20E-16
Ka/Ks	0.552342	-0.589869	1	1.776e-05	0.4521	< 2.20E-16	< 2.20E-16	0.4492	< 2.20E-16	< 2.20E-16	< 2.20E-16	< 2.20E-16
Gene length (bp)	-0.412738	-0.300375	-0.0447819	1	< 2.20E-16	< 2.20E-16	< 2.20E-16	< 2.20E-16	< 2.20E-16	< 2.20E-16	< 2.20E-16	< 2.20E-16
Intron length (bp)	-0.281792	-0.246189	0.00785063	0.87548	1	< 2.20E-16	< 2.20E-16	< 2.20E-16	< 2.20E-16	< 2.20E-16	< 2.20E-16	< 2.20E-16
Exon length (bp)	-0.46204	-0.283926	-0.102265	0.774714	0.454222	1	< 2.20E-16	< 2.20E-16	< 2.20E-16	< 2.20E-16	< 2.20E-16	< 2.20E-16
First exon length (bp)	-0.0533033	0.0667763	-0.105353	-0.204774	-0.509862	0.179012	1	< 2.20E-16	< 2.20E-16	< 2.20E-16	< 2.20E-16	< 2.20E-16
Exon number	-0.287035	-0.255419	0.00790072	0.785281	0.905795	0.476331	-0.565936	1	< 2.20E-16	< 2.20E-16	< 2.20E-16	< 2.20E-16
GC content	-0.0240606	0.439316	-0.432878	-0.395146	-0.410058	-0.238505	0.286739	-0.440779	1	< 2.20E-16	< 2.20E-16	< 2.20E-16
CAI	-0.0142836	0.267436	-0.258867	-0.215728	-0.206925	-0.144419	0.110647	-0.222551	0.407609	1	< 2.20E-16	< 2.20E-16
CBI	-0.0372587	0.409367	-0.413726	-0.340292	-0.35189	-0.203953	0.238696	-0.374542	0.830239	0.669051	1	< 2.20E-16
Fop	-0.0378133	0.408324	-0.413686	-0.334755	-0.33982	-0.205671	0.224311	-0.360485	0.819081	0.720586	0.720586	1
*Upper Right: P values of two-sided Spearman's rank correlation tests
*Bottom Left: correlation coefficients

## Sheet: Table S4
Table S4. Correlation analysis of substitution rate, gene feature, codon usage bias and expression pattern. (The Ka, Ks, and Ka/Ks values were calculated between landrace and improved barley)
	Ka	Ks	Ka/Ks	Gene length (bp)	Intron length (bp)	Exon length (bp)	First exon length (bp)	Exon number	GC content	CAI	CBI	Fop	Experssion level (FPKM)	Tissue specificity (τ)
Ka	1	< 2.20E-16	< 2.20E-16	< 2.20E-16	< 2.20E-16	< 2.20E-16	0.01208	< 2.20E-16	0.748	0.5977	0.1227	0.1263	2.2e-16	9.402e-09
Ks	0.252966	1	< 2.20E-16	< 2.20E-16	< 2.20E-16	< 2.20E-16	3.047e-10	< 2.20E-16	< 2.20E-16	< 2.20E-16	< 2.20E-16	< 2.20E-16	< 2.20E-16	0.08753
Ka/Ks	0.547995	-0.595852	1	0.02864	0.04699	4.043e-15	2.865e-11	0.0615	< 2.20E-16	< 2.20E-16	< 2.20E-16	< 2.20E-16	3.659e-16	0.002703
Gene length (bp)	-0.402122	-0.303389	-0.0271796	1	< 2.20E-16	< 2.20E-16	< 2.20E-16	< 2.20E-16	< 2.20E-16	< 2.20E-16	< 2.20E-16	< 2.20E-16	< 2.20E-16	8.795e-14
Intron length (bp)	-0.279524	-0.262134	0.0246715	0.882093	1	< 2.20E-16	< 2.20E-16	< 2.20E-16	< 2.20E-16	< 2.20E-16	< 2.20E-16	< 2.20E-16	< 2.20E-16	2.424e-10
Exon length (bp)	-0.452585	-0.265064	-0.0973265	0.76243	0.447163	1	< 2.20E-16	< 2.20E-16	< 2.20E-16	< 2.20E-16	< 2.20E-16	< 2.20E-16	< 2.20E-16	2.356e-10
First exon length (bp)	-0.0311699	0.0780947	-0.0825078	-0.181111	-0.473859	0.193479	1	< 2.20E-16	< 2.20E-16	0.0001472	< 2.20E-16	< 2.20E-16	3.797e-05	0.3822
Exon number	-0.284149	-0.269756	0.0232246	0.787696	0.901475	0.471805	-0.54728	1	< 2.20E-16	< 2.20E-16	< 2.20E-16	< 2.20E-16	< 2.20E-16	2.203e-08
GC content	-0.00408521	0.435527	-0.419893	-0.436216	-0.445074	-0.269787	0.309472	-0.47575	1	< 2.20E-16	< 2.20E-16	< 2.20E-16	6.407e-08	0.4397
CAI	-0.00671031	0.25631	-0.243878	-0.226489	-0.219286	-0.141495	0.0482423	-0.227383	0.402004	1	< 2.20E-16	< 2.20E-16	1.708e-12	0.03593
CBI	-0.019627	0.408213	-0.404043	-0.378232	-0.385478	-0.227373	0.236045	-0.405765	0.828692	0.662612	1	< 2.20E-16	4.679e-12	0.1533
Fop	-0.0194385	0.406347	-0.402191	-0.37223	-0.372281	-0.230262	0.205602	-0.389593	0.815962	0.717576	0.717576	1	1.384e-11	0.1465
Experssion level (FPKM)	-0.260362	-0.112538	-0.100973	0.353067	0.294271	0.290775	-0.0511393	0.282712	-0.0686802	-0.0895559	-0.0877679	-0.0858025	1	< 2.20E-16
Tissue specificity (τ)	0.0806859	0.0240475	0.0422061	-0.104694	-0.0889538	-0.0890154	0.0123	-0.0786416	-0.0110528	0.0300023	0.0204248	0.0207683	0.265216	1
*Upper Right: P values of two-sided Spearman's rank correlation tests
*Bottom Left: correlation coefficients

## Sheet: Table S5
Table S5. Distributions of Ka/Ks values between wild barley and landrace, and between landrace and improved cultivar.
Variable	wild vs. landrace	landrace vs. improved cultivar
Ka/Ks > 1	1239	904
0< Ka/Ks < 1	7937	5579
Ka/Ks = 1	0	0
Ka = Ks = 0	3901	8058
Ka = 0, Ks ≠ 0	3273	2351
Ka ≠ 0, Ks ＝ 0	2110	1580
Outliers ( Ks > 0.3)	48	36
Total	18508	18508

## Sheet: Table S6
Table S6. Comparisons of evolutionary rate, gene property, codon usage bias between PSGs and NSGs in barley.
Type	Variable	PSGa	NSGa	P valueb
wild vs. landrace	Ka	0.0123 ± 0.0163	0.0062 ± 0.0136	< 2.20E-16
	Ks	0.0058 ± 0.0135	0.0270 ± 0.0354	< 2.20E-16
	Ka/Ks	45.00 ± 48.44	0.3003 ± 0.2363	< 2.20E-16
	Gene length (bp)	2051.65 ± 3458.00	2978.25 ± 4271.74	< 2.20E-16
	Intron length (bp)	1177.71 ± 3095.82	1711.13 ± 3791.69	< 2.20E-16
	Exon length (bp)	873.94 ± 776.20	1267.12 ± 969.89	< 2.20E-16
	First exon length (bp)	405.52 ± 439.26	519.56 ± 520.71	3.884e-13
	Exon number	3.30 ± 3.55	4.57 ± 5.03	< 2.20E-16
	GC content	0.5325 ± 0.0858	0.5934 ± 0.0930	< 2.20E-16
	CAI	0.2165 ± 0.0356	0.2287 ± 0.0355	< 2.20E-16
	CBI	0.0230 ± 0.1112	0.0987 ± 0.1191	< 2.20E-16
	Fop	0.4304 ± 0.0637	0.4746 ± 0.0687	< 2.20E-16
landrace vs. improved cultivar	Ka	0.0122 ± 0.0175	0.0063 ± 0.0134	< 2.20E-16
	Ks	0.0058 ± 0.0154	0.0275 ± 0.0356	< 2.20E-16
	Ka/Ks	46.27 ± 48.51	0.3013 ± 0.2376	< 2.20E-16
	Gene length (bp)	2157.89 ± 3159.48	2991.63 ± 4083.99	< 2.20E-16
	Intron length (bp)	1256.96 ± 2671.49	1717.56 ± 3592.58	7.519e-13
	Exon length (bp)	900.93 ± 895.13	1274.07 ± 944.98	< 2.20E-16
	First exon length (bp)	404.45 ± 478.48	519.90 ± 522.38	1.101e-09
	Exon number	3.56 ± 3.81	4.69± 5.06	3.167e-13
	GC content	0.5440 ± 0.0872	0.5939 ± 0.0922	< 2.20E-16
	CAI	0.2201 ± 0.0367	0.2281 ± 0.0356	3.153e-10
	CBI	0.0383 ± 0.1131	0.0982 ± 0.1177	< 2.20E-16
	Fop	0.4394 ± 0.0653	0.4741 ± 0.0679	< 2.20E-16
	Experssion level (FPKM)	22.16 ± 42.06	27.00 ± 28.38	< 2.20E-16
	Tissue specificity (τ)	0.7883 ± 0.1252	0.7753 ± 0.1257	0.01605
aMean ± SD
bOne sided Mann-Whitney U test

## Sheet: Table S7
Table S7. Comparisons of expression patterns between PSGs and NSGs in barley.
Type	Number of weakly expressed genesa	Number of highly expressed genesb	Number of categorical tissue specific genesc	Number of overall tissue specific genesd
PSG	334(36.95%)	60(6.64%)	9(1.00%)	607(67.15%)
NSG	1,306(23.41%)	594(10.65%)	23(0.41%)	4,410(79.05%)
	P = 1.28E-11***, OR = 2.5310e		P = 0.0119*, OR = 2.8421e
a 0 < FPKM ≦ 3
b FPKM ≧ 50
c Expressed in only one tissue
d Expressed in two or more tissues
e One-sided Fisher’s exact test.

## Sheet: Table S8
Table S8. Statistics of codon usage bias indicators.
		CAI			CBI			Fop
		Min	Max	Mean ± SD	Min	Max	Mean ± SD	Min	Max	Mean ± SD
Total	wild vs. landrace	0.106	0.448	0.2273 ± 0.0357	-0.323	0.559	0.0898 ± 0.1207	0.232	0.764	0.4694 ± 0.0696
	landrace vs. improved cultivar	0.114	0.452	0.2271 ± 0.0359	-0.342	0.483	0.0907 ± 0.1188	0.223	0.725	0.4698 ± 0.0685
PSG	wild vs. landrace	0.107	0.389	0.2165 ± 0.0356	-0.313	0.412	0.0230 ± 0.1112	0.232	0.684	0.4304 ± 0.0637
	landrace vs. improved cultivar	0.116	0.375	0.2201 ± 0.0367	-0.342	0.395	0.0383 ± 0.1131	0.223	0.655	0.4394 ± 0.0653
NSG	wild vs. landrace	0.106	0.448	0.2287 ± 0.0355	-0.323	0.559	0.0987 ± 0.1191	0.247	0.764	0.4746 ± 0.0687
	landrace vs. improved cultivar	0.114	0.452	0.2281 ± 0.0356	-0.269	0.483	0.0982 ± 0.1177	0.255	0.725	0.4741 ± 0.0679

## Sheet: Table S9
Table S9. Distributions of transcription factor gene family for different orthologous groups.
Orthogroup	Transcription factor	Number in wild	Number in landrace	Number in improved cultivar	ID of wild	ID of landrace	ID of improved cultivar
OG0000046	B3	4	76	0	Horvu_FT11_2H01G419100|Horvu_FT11_4H01G304700|Horvu_FT11_4H01G477800|Horvu_FT11_6H01G325300	Horvu_10350_1H01G061500|Horvu_10350_1H01G158300|Horvu_10350_1H01G285100|Horvu_10350_1H01G351100|Horvu_10350_1H01G506900|Horvu_10350_2H01G062700|Horvu_10350_2H01G090500|Horvu_10350_2H01G096000|Horvu_10350_2H01G241500|Horvu_10350_2H01G420600|Horvu_10350_2H01G604700|Horvu_10350_2H01G617600|Horvu_10350_3H01G105900|Horvu_10350_3H01G150400|Horvu_10350_3H01G236000|Horvu_10350_3H01G261900|Horvu_10350_3H0…	-
OG0000048	B3	73	3	0	Horvu_FT11_1H01G036000|Horvu_FT11_1H01G055100|Horvu_FT11_1H01G063200|Horvu_FT11_1H01G063500|Horvu_FT11_1H01G146400|Horvu_FT11_1H01G161400|Horvu_FT11_1H01G290200|Horvu_FT11_1H01G335500|Horvu_FT11_1H01G505800|Horvu_FT11_2H01G016200|Horvu_FT11_2H01G024500|Horvu_FT11_2H01G051200|Horvu_FT11_2H01G087600|Horvu_FT11_2H01G094000|Horvu_FT11_2H01G236100|Horvu_FT11_2H01G414000|Horvu_FT11_2H01G425000|Horvu_FT…	Horvu_10350_1H01G289400|Horvu_10350_1H01G334200|Horvu_10350_3H01G478200	-
OG0000103	B3	1	42	0	Horvu_FT11_2H01G214800	Horvu_10350_1H01G003900|Horvu_10350_1H01G004900|Horvu_10350_1H01G045400|Horvu_10350_1H01G339500|Horvu_10350_1H01G492500|Horvu_10350_1H01G552800|Horvu_10350_2H01G053800|Horvu_10350_2H01G054700|Horvu_10350_2H01G069700|Horvu_10350_2H01G218200|Horvu_10350_2H01G295200|Horvu_10350_2H01G421100|Horvu_10350_2H01G567600|Horvu_10350_2H01G713000|Horvu_10350_2H01G749800|Horvu_10350_3H01G094500|Horvu_10350_3H0…	-
OG0000104	B3	40	2	1	Horvu_FT11_1H01G000400|Horvu_FT11_1H01G000900|Horvu_FT11_1H01G050300|Horvu_FT11_1H01G082700|Horvu_FT11_1H01G090000|Horvu_FT11_1H01G116000|Horvu_FT11_1H01G491900|Horvu_FT11_1H01G549300|Horvu_FT11_1H01G575100|Horvu_FT11_2H01G213400|Horvu_FT11_2H01G241600|Horvu_FT11_2H01G419500|Horvu_FT11_2H01G697400|Horvu_FT11_2H01G743300|Horvu_FT11_3H01G010900|Horvu_FT11_3H01G088700|Horvu_FT11_3H01G100300|Horvu_FT…	Horvu_10350_1H01G112900|Horvu_10350_7H01G390700	HORVU.MOREX.r2.4HG0301250
OG0000114	ERF	0	40	0	-	Horvu_10350_1H01G087700|Horvu_10350_1H01G088700|Horvu_10350_1H01G311600|Horvu_10350_1H01G351700|Horvu_10350_1H01G604200|Horvu_10350_2H01G427600|Horvu_10350_2H01G510200|Horvu_10350_2H01G513000|Horvu_10350_2H01G571100|Horvu_10350_2H01G718300|Horvu_10350_3H01G534200|Horvu_10350_3H01G534300|Horvu_10350_3H01G569200|Horvu_10350_3H01G624700|Horvu_10350_3H01G632000|Horvu_10350_3H01G666200|Horvu_10350_3H0…	-
OG0000141	ERF	23	7	1	Horvu_FT11_1H01G151500|Horvu_FT11_1H01G151700|Horvu_FT11_1H01G151900|Horvu_FT11_1H01G298500|Horvu_FT11_1H01G570700|Horvu_FT11_2H01G104000|Horvu_FT11_2H01G438200|Horvu_FT11_2H01G486100|Horvu_FT11_3H01G486100|Horvu_FT11_3H01G487200|Horvu_FT11_4H01G019100|Horvu_FT11_4H01G157200|Horvu_FT11_4H01G431400|Horvu_FT11_4H01G469500|Horvu_FT11_5H01G447200|Horvu_FT11_5H01G449400|Horvu_FT11_5H01G461500|Horvu_FT…	Horvu_10350_1H01G341900|Horvu_10350_2H01G049900|Horvu_10350_5H01G475100|Horvu_10350_5H01G519000|Horvu_10350_5H01G566400|Horvu_10350_6H01G482100|Horvu_10350_7H01G483600	HORVU.MOREX.r2.5HG0441520
OG0000146	B3	23	2	0	Horvu_FT11_1H01G078400|Horvu_FT11_1H01G080300|Horvu_FT11_2H01G150000|Horvu_FT11_2H01G367900|Horvu_FT11_2H01G377300|Horvu_FT11_2H01G604500|Horvu_FT11_3H01G109300|Horvu_FT11_3H01G223500|Horvu_FT11_3H01G280600|Horvu_FT11_3H01G637300|Horvu_FT11_4H01G062400|Horvu_FT11_4H01G201800|Horvu_FT11_4H01G458700|Horvu_FT11_5H01G157500|Horvu_FT11_5H01G410100|Horvu_FT11_6H01G005300|Horvu_FT11_6H01G063800|Horvu_FT…	Horvu_10350_2H01G379100|Horvu_10350_3H01G628500	-
OG0000169	B3	1	23	0	Horvu_FT11_3H01G649000	Horvu_10350_1H01G049000|Horvu_10350_2H01G002300|Horvu_10350_2H01G369900|Horvu_10350_3H01G214000|Horvu_10350_3H01G473900|Horvu_10350_3H01G474200|Horvu_10350_3H01G638700|Horvu_10350_3H01G644400|Horvu_10350_5H01G008500|Horvu_10350_5H01G030900|Horvu_10350_5H01G045500|Horvu_10350_5H01G045600|Horvu_10350_5H01G158700|Horvu_10350_5H01G311100|Horvu_10350_5H01G437300|Horvu_10350_5H01G507000|Horvu_10350_6H0…	-
OG0000213	ERF	23	0	0	Horvu_FT11_1H01G209400|Horvu_FT11_1H01G329400|Horvu_FT11_1H01G347900|Horvu_FT11_1H01G375500|Horvu_FT11_1H01G403300|Horvu_FT11_2H01G051400|Horvu_FT11_2H01G097800|Horvu_FT11_2H01G425700|Horvu_FT11_2H01G446400|Horvu_FT11_2H01G509600|Horvu_FT11_3H01G229900|Horvu_FT11_3H01G578800|Horvu_FT11_4H01G536300|Horvu_FT11_5H01G212400|Horvu_FT11_5H01G363200|Horvu_FT11_5H01G433200|Horvu_FT11_6H01G212600|Horvu_FT…	-	-
OG0000272	ERF	15	2	0	Horvu_FT11_1H01G145200|Horvu_FT11_1H01G446000|Horvu_FT11_2H01G196800|Horvu_FT11_2H01G336300|Horvu_FT11_2H01G417200|Horvu_FT11_2H01G635800|Horvu_FT11_2H01G653200|Horvu_FT11_3H01G114300|Horvu_FT11_4H01G073600|Horvu_FT11_4H01G531700|Horvu_FT11_5H01G012900|Horvu_FT11_5H01G423300|Horvu_FT11_6H01G230800|Horvu_FT11_7H01G310400|Horvu_FT11_7H01G416900	Horvu_10350_2H01G340400|Horvu_10350_3H01G065400	-
OG0000297	ERF	4	7	5	Horvu_FT11_1H01G214200|Horvu_FT11_1H01G237800|Horvu_FT11_2H01G361900|Horvu_FT11_5H01G204100	Horvu_10350_1H01G215700|Horvu_10350_1H01G238400|Horvu_10350_1H01G328000|Horvu_10350_1H01G373500|Horvu_10350_2H01G364400|Horvu_10350_5H01G204800|Horvu_10350_6H01G087500	HORVU.MOREX.r2.2HG0139670|HORVU.MOREX.r2.5HG0378500|HORVU.MOREX.r2.5HG0412180|HORVU.MOREX.r2.6HG0508820|HORVU.MOREX.r2.7HG0543660
OG0000347	NAC	10	0	6	Horvu_FT11_7H01G129200|Horvu_FT11_7H01G218900|Horvu_FT11_7H01G219200|Horvu_FT11_7H01G219700|Horvu_FT11_7H01G219900|Horvu_FT11_7H01G220300|Horvu_FT11_7H01G220400|Horvu_FT11_7H01G220800|Horvu_FT11_7H01G221100|Horvu_FT11_7H01G222200	-	HORVU.MOREX.r2.7HG0546310|HORVU.MOREX.r2.7HG0556760|HORVU.MOREX.r2.7HG0556790|HORVU.MOREX.r2.7HG0556950|HORVU.MOREX.r2.7HG0557070|HORVU.MOREX.r2.7HG0557210
OG0000456	ERF	4	4	4	Horvu_FT11_3H01G402500|Horvu_FT11_3H01G529600|Horvu_FT11_5H01G534800|Horvu_FT11_7H01G616300	Horvu_10350_2H01G732600|Horvu_10350_3H01G393900|Horvu_10350_5H01G541000|Horvu_10350_7H01G465300	HORVU.MOREX.r2.2HG0175930|HORVU.MOREX.r2.3HG0236900|HORVU.MOREX.r2.3HG0252920|HORVU.MOREX.r2.7HG0612000
OG0000460	bHLH	0	4	1	-	Horvu_10350_2H01G309100|Horvu_10350_3H01G063500|Horvu_10350_5H01G388400|Horvu_10350_6H01G245800	HORVU.MOREX.r2.2HG0117310
OG0000484	C2H2	4	4	4	Horvu_FT11_1H01G270300|Horvu_FT11_3H01G517600|Horvu_FT11_5H01G228500|Horvu_FT11_6H01G253900	Horvu_10350_1H01G269900|Horvu_10350_5H01G229500|Horvu_10350_6H01G250800|Horvu_10350_7H01G470600	HORVU.MOREX.r2.1HG0035870|HORVU.MOREX.r2.5HG0382170|HORVU.MOREX.r2.5HG0389610|HORVU.MOREX.r2.6HG0480670
OG0000557	bHLH	5	0	0	Horvu_FT11_2H01G364500|Horvu_FT11_2H01G468000|Horvu_FT11_4H01G390000|Horvu_FT11_6H01G249000|Horvu_FT11_6H01G251900	-	-
OG0000572	FAR1	3	5	2	Horvu_FT11_1H01G564800|Horvu_FT11_3H01G718800|Horvu_FT11_7H01G545900	Horvu_10350_1H01G430200|Horvu_10350_3H01G116200|Horvu_10350_6H01G566300|Horvu_10350_7H01G060500|Horvu_10350_7H01G632800	HORVU.MOREX.r2.1HG0044370|HORVU.MOREX.r2.7HG0535090
OG0000625	FAR1	1	6	4	Horvu_FT11_7H01G039000	Horvu_10350_1H01G002900|Horvu_10350_5H01G230700|Horvu_10350_5H01G300100|Horvu_10350_5H01G512200|Horvu_10350_6H01G581500|Horvu_10350_7H01G131700	HORVU.MOREX.r2.4HG0345000|HORVU.MOREX.r2.5HG0382300|HORVU.MOREX.r2.7HG0536380|HORVU.MOREX.r2.7HG0543500
OG0000639	ERF	6	2	1	Horvu_FT11_1H01G030500|Horvu_FT11_2H01G194200|Horvu_FT11_4H01G375200|Horvu_FT11_6H01G313200|Horvu_FT11_7H01G473300|Horvu_FT11_7H01G592000	Horvu_10350_2H01G199000|Horvu_10350_6H01G310500	HORVU.MOREX.r2.2HG0102650
OG0000664	MYB_related	4	2	4	Horvu_FT11_1H01G560800|Horvu_FT11_1H01G560900|Horvu_FT11_1H01G561200|Horvu_FT11_1H01G561400	Horvu_10350_1H01G563900|Horvu_10350_1H01G564100	HORVU.MOREX.r2.1HG0073730|HORVU.MOREX.r2.1HG0073740|HORVU.MOREX.r2.1HG0073760|HORVU.MOREX.r2.1HG0073800
OG0000748	bHLH	1	2	2	Horvu_FT11_1H01G117000	Horvu_10350_1H01G113900|Horvu_10350_7H01G294100	HORVU.MOREX.r2.1HG0007340|HORVU.MOREX.r2.7HG0564440
OG0000786	FAR1	6	2	1	Horvu_FT11_1H01G501400|Horvu_FT11_2H01G087200|Horvu_FT11_3H01G618800|Horvu_FT11_4H01G493300|Horvu_FT11_7H01G455000|Horvu_FT11_7H01G668000	Horvu_10350_2H01G164400|Horvu_10350_4H01G491500	HORVU.MOREX.r2.2HG0098260
OG0000809	WRKY	2	2	2	Horvu_FT11_2H01G111400|Horvu_FT11_2H01G111700	Horvu_10350_2H01G114100|Horvu_10350_2H01G114300	HORVU.MOREX.r2.2HG0091860|HORVU.MOREX.r2.2HG0091890
OG0000919	NAC	3	3	3	Horvu_FT11_5H01G569900|Horvu_FT11_5H01G570000|Horvu_FT11_5H01G570100	Horvu_10350_5H01G575300|Horvu_10350_5H01G575400|Horvu_10350_5H01G575500	HORVU.MOREX.r2.5HG0427340|HORVU.MOREX.r2.5HG0427360|HORVU.MOREX.r2.5HG0427370
OG0000951	C2H2	3	2	1	Horvu_FT11_7H01G710200|Horvu_FT11_7H01G710300|Horvu_FT11_7H01G710400	Horvu_10350_7H01G720100|Horvu_10350_7H01G720200	HORVU.MOREX.r2.7HG0623570
OG0000957	NAC	0	9	0	-	Horvu_10350_7H01G155300|Horvu_10350_7H01G239600|Horvu_10350_7H01G239900|Horvu_10350_7H01G240400|Horvu_10350_7H01G240600|Horvu_10350_7H01G240800|Horvu_10350_7H01G241200|Horvu_10350_7H01G241600|Horvu_10350_7H01G242400	-
OG0001003	NAC	5	1	2	Horvu_FT11_2H01G024700|Horvu_FT11_3H01G584400|Horvu_FT11_4H01G263500|Horvu_FT11_6H01G062900|Horvu_FT11_6H01G136200	Horvu_10350_2H01G026900	HORVU.MOREX.r2.4HG0347520|HORVU.MOREX.r2.6HG0455190
OG0001006	GRAS	3	3	2	Horvu_FT11_2H01G063500|Horvu_FT11_2H01G616600|Horvu_FT11_7H01G663900	Horvu_10350_2H01G618300|Horvu_10350_5H01G679800|Horvu_10350_7H01G347500	HORVU.MOREX.r2.5HG0440930|HORVU.MOREX.r2.7HG0618020
OG0001090	ERF	2	3	3	Horvu_FT11_6H01G501300|Horvu_FT11_6H01G506900	Horvu_10350_6H01G498700|Horvu_10350_6H01G499200|Horvu_10350_6H01G504000	HORVU.MOREX.r2.6HG0515640|HORVU.MOREX.r2.6HG0515680|HORVU.MOREX.r2.6HG0516320
OG0001188	FAR1	3	2	1	Horvu_FT11_2H01G447400|Horvu_FT11_3H01G198900|Horvu_FT11_7H01G152500	Horvu_10350_2H01G289200|Horvu_10350_3H01G190200	HORVU.MOREX.r2.2HG0140910
OG0001192	FAR1	2	3	2	Horvu_FT11_2H01G507200|Horvu_FT11_5H01G040700	Horvu_10350_1H01G523200|Horvu_10350_2H01G508000|Horvu_10350_6H01G480700	HORVU.MOREX.r2.1HG0068390|HORVU.MOREX.r2.6HG0513290
OG0001213	B3	0	1	1	-	Horvu_10350_5H01G068500	HORVU.MOREX.r2.5HG0358370
OG0001258	ERF	2	5	0	Horvu_FT11_4H01G241300|Horvu_FT11_6H01G568700	Horvu_10350_3H01G084000|Horvu_10350_3H01G220700|Horvu_10350_6H01G377200|Horvu_10350_6H01G468600|Horvu_10350_7H01G678200	-
OG0001286	B3	1	1	1	Horvu_FT11_7H01G467500	Horvu_10350_7H01G477900	HORVU.MOREX.r2.7HG0592700
OG0001308	GeBP	2	2	2	Horvu_FT11_6H01G153400|Horvu_FT11_6H01G153700	Horvu_10350_6H01G152200|Horvu_10350_6H01G152500	HORVU.MOREX.r2.6HG0466600|HORVU.MOREX.r2.6HG0466710
OG0001340	ERF	1	3	1	Horvu_FT11_7H01G632800	Horvu_10350_7H01G644600|Horvu_10350_7H01G644700|Horvu_10350_7H01G644800	HORVU.MOREX.r2.7HG0613930
OG0001344	NF-X1	2	3	2	Horvu_FT11_7H01G660600|Horvu_FT11_7H01G663600	Horvu_10350_7H01G287000|Horvu_10350_7H01G671100|Horvu_10350_7H01G673800	HORVU.MOREX.r2.7HG0617630|HORVU.MOREX.r2.7HG0617990
OG0001357	ERF	0	7	0	-	Horvu_10350_1H01G544500|Horvu_10350_2H01G418300|Horvu_10350_3H01G475800|Horvu_10350_4H01G524700|Horvu_10350_5H01G012100|Horvu_10350_5H01G485900|Horvu_10350_6H01G485400	-
OG0001436	C2H2	2	2	2	Horvu_FT11_1H01G216500|Horvu_FT11_4H01G148400	Horvu_10350_2H01G178200|Horvu_10350_4H01G146000	HORVU.MOREX.r2.2HG0100150|HORVU.MOREX.r2.4HG0293620
OG0001444	HD-ZIP	2	2	2	Horvu_FT11_1H01G258400|Horvu_FT11_4H01G531100	Horvu_10350_1H01G258300|Horvu_10350_4H01G524100	HORVU.MOREX.r2.1HG0033880|HORVU.MOREX.r2.4HG0348410
OG0001518	FAR1	2	2	2	Horvu_FT11_1H01G488100|Horvu_FT11_1H01G488200	Horvu_10350_1H01G488600|Horvu_10350_1H01G488700	HORVU.MOREX.r2.1HG0063900|HORVU.MOREX.r2.1HG0063930
OG0001602	NAC	2	2	2	Horvu_FT11_2H01G106400|Horvu_FT11_2H01G106600	Horvu_10350_2H01G109600|Horvu_10350_2H01G109900	HORVU.MOREX.r2.2HG0091370|HORVU.MOREX.r2.2HG0091380
OG0001615	HB-other	2	2	2	Horvu_FT11_2H01G139400|Horvu_FT11_3H01G134200	Horvu_10350_2H01G141800|Horvu_10350_3H01G126200	HORVU.MOREX.r2.2HG0095390|HORVU.MOREX.r2.3HG0197190
OG0001634	NF-YB	2	2	2	Horvu_FT11_2H01G206800|Horvu_FT11_7H01G594500	Horvu_10350_2H01G211100|Horvu_10350_7H01G606500	HORVU.MOREX.r2.2HG0104300|HORVU.MOREX.r2.7HG0609340
OG0001646	C2H2	1	0	0	Horvu_FT11_3H01G576300	-	-
OG0001775	NAC	2	2	2	Horvu_FT11_2H01G768000|Horvu_FT11_2H01G768100	Horvu_10350_2H01G767600|Horvu_10350_2H01G767700	HORVU.MOREX.r2.2HG0180070|HORVU.MOREX.r2.2HG0180080
OG0001845	MYB_related	2	2	2	Horvu_FT11_3H01G350500|Horvu_FT11_3H01G352200	Horvu_10350_3H01G341900|Horvu_10350_3H01G343500	HORVU.MOREX.r2.3HG0230080|HORVU.MOREX.r2.3HG0230350
OG0001873	GRAS	2	2	2	Horvu_FT11_3H01G541700|Horvu_FT11_3H01G541800	Horvu_10350_3H01G533400|Horvu_10350_3H01G533500	HORVU.MOREX.r2.3HG0254540|HORVU.MOREX.r2.3HG0254550
OG0001887	ARF	2	2	2	Horvu_FT11_3H01G598200|Horvu_FT11_3H01G603500	Horvu_10350_3H01G588000|Horvu_10350_3H01G592900	HORVU.MOREX.r2.3HG0260900|HORVU.MOREX.r2.3HG0261550
OG0001987	NAC	2	2	2	Horvu_FT11_4H01G468300|Horvu_FT11_4H01G468500	Horvu_10350_4H01G464700|Horvu_10350_4H01G464900	HORVU.MOREX.r2.4HG0341030|HORVU.MOREX.r2.4HG0341040
OG0002014	HD-ZIP	2	2	2	Horvu_FT11_5H01G055600|Horvu_FT11_5H01G527400	Horvu_10350_5H01G055200|Horvu_10350_5H01G533000	HORVU.MOREX.r2.5HG0356570|HORVU.MOREX.r2.5HG0422280
OG0002066	bHLH	1	1	1	Horvu_FT11_5H01G449500	Horvu_10350_5H01G457300	HORVU.MOREX.r2.5HG0412340
OG0002067	MYB	2	2	2	Horvu_FT11_5H01G450100|Horvu_FT11_5H01G616800	Horvu_10350_5H01G457900|Horvu_10350_5H01G620300	HORVU.MOREX.r2.5HG0412410|HORVU.MOREX.r2.5HG0433500
OG0002110	M-type_MADS	2	2	2	Horvu_FT11_5H01G629300|Horvu_FT11_5H01G629800	Horvu_10350_5H01G631600|Horvu_10350_5H01G632100	HORVU.MOREX.r2.5HG0435010|HORVU.MOREX.r2.5HG0435060
OG0002150	ARF	2	2	2	Horvu_FT11_6H01G172300|Horvu_FT11_7H01G600000	Horvu_10350_6H01G172000|Horvu_10350_7H01G612200	HORVU.MOREX.r2.6HG0469440|HORVU.MOREX.r2.7HG0609910
OG0002187	MYB	2	2	2	Horvu_FT11_6H01G471100|Horvu_FT11_6H01G471200	Horvu_10350_6H01G470500|Horvu_10350_6H01G470600	HORVU.MOREX.r2.6HG0512040|HORVU.MOREX.r2.6HG0512050
OG0002192	ERF	2	2	2	Horvu_FT11_6H01G501400|Horvu_FT11_6H01G506800	Horvu_10350_6H01G499300|Horvu_10350_6H01G503900	HORVU.MOREX.r2.6HG0515690|HORVU.MOREX.r2.6HG0516310
OG0002194	MYB_related	2	2	2	Horvu_FT11_6H01G505400|Horvu_FT11_7H01G302700	Horvu_10350_6H01G502600|Horvu_10350_7H01G313900	HORVU.MOREX.r2.6HG0516120|HORVU.MOREX.r2.7HG0567440
OG0002203	M-type_MADS	2	2	2	Horvu_FT11_6H01G521100|Horvu_FT11_6H01G521300	Horvu_10350_6H01G517000|Horvu_10350_6H01G517200	HORVU.MOREX.r2.6HG0518070|HORVU.MOREX.r2.6HG0518090
OG0002207	B3	2	2	2	Horvu_FT11_6H01G538600|Horvu_FT11_6H01G538700	Horvu_10350_6H01G535400|Horvu_10350_6H01G535500	HORVU.MOREX.r2.6HG0520510|HORVU.MOREX.r2.6HG0520550
OG0002248	NAC	2	2	2	Horvu_FT11_7H01G219800|Horvu_FT11_7H01G264700	Horvu_10350_7H01G240100|Horvu_10350_7H01G240500	HORVU.MOREX.r2.7HG0556940|HORVU.MOREX.r2.7HG0556960
OG0002280	NAC	2	2	2	Horvu_FT11_7H01G602100|Horvu_FT11_7H01G602900	Horvu_10350_7H01G614500|Horvu_10350_7H01G615400	HORVU.MOREX.r2.7HG0610210|HORVU.MOREX.r2.7HG0610310
OG0002381	NAC	1	1	3	Horvu_FT11_1H01G405400	Horvu_10350_1H01G405600	HORVU.MOREX.r2.1HG0053600|HORVU.MOREX.r2.2HG0115270|HORVU.MOREX.r2.7HG0549320
OG0002385	NF-YB	1	1	3	Horvu_FT11_1H01G446700	Horvu_10350_1H01G447900	HORVU.MOREX.r2.1HG0058890|HORVU.MOREX.r2.1HG0074680|HORVU.MOREX.r2.3HG0253310
OG0002465	bHLH	1	3	1	Horvu_FT11_2H01G378500	Horvu_10350_2H01G017400|Horvu_10350_2H01G017500|Horvu_10350_2H01G423900	HORVU.MOREX.r2.2HG0137300
OG0002468	MYB_related	1	0	0	Horvu_FT11_4H01G380900	-	-
OG0002493	FAR1	2	1	2	Horvu_FT11_2H01G550100|Horvu_FT11_4H01G511500	Horvu_10350_4H01G035900	HORVU.MOREX.r2.2HG0114660|HORVU.MOREX.r2.2HG0166190
OG0002495	B3	0	2	0	-	Horvu_10350_4H01G020000|Horvu_10350_4H01G422600	-
OG0002567	MYB_related	2	2	1	Horvu_FT11_3H01G378300|Horvu_FT11_4H01G379500	Horvu_10350_3H01G370500|Horvu_10350_4H01G376700	HORVU.MOREX.r2.4HG0330280
OG0002581	FAR1	1	3	1	Horvu_FT11_3H01G485900	Horvu_10350_2H01G491400|Horvu_10350_3H01G475600|Horvu_10350_7H01G602300	HORVU.MOREX.r2.3HG0247410
OG0002597	NAC	1	3	1	Horvu_FT11_3H01G653500	Horvu_10350_3H01G574000|Horvu_10350_3H01G643100|Horvu_10350_6H01G137100	HORVU.MOREX.r2.3HG0267760
OG0002661	ERF	0	0	1	-	-	HORVU.MOREX.r2.7HG0591060
OG0002708	C2H2	1	2	2	Horvu_FT11_5H01G279400	Horvu_10350_3H01G661900|Horvu_10350_5H01G280400	HORVU.MOREX.r2.3HG0188590|HORVU.MOREX.r2.3HG0270120
OG0002722	MYB_related	1	2	2	Horvu_FT11_5H01G420700	Horvu_10350_5H01G428100|Horvu_10350_5H01G428200	HORVU.MOREX.r2.5HG0408390|HORVU.MOREX.r2.5HG0408400
OG0002724	bHLH	1	1	1	Horvu_FT11_5H01G449700	Horvu_10350_5H01G457500	HORVU.MOREX.r2.5HG0412360
OG0002735	Trihelix	2	2	1	Horvu_FT11_5H01G509000|Horvu_FT11_5H01G509100	Horvu_10350_5H01G513700|Horvu_10350_5H01G513800	HORVU.MOREX.r2.5HG0419620
OG0002787	GRF	2	0	2	Horvu_FT11_6H01G402600|Horvu_FT11_6H01G402800	-	HORVU.MOREX.r2.6HG0503020|HORVU.MOREX.r2.6HG0503030
OG0002818	bHLH	1	1	1	Horvu_FT11_7H01G086600	Horvu_10350_7H01G110100	HORVU.MOREX.r2.7HG0541450
OG0002829	NAC	2	1	1	Horvu_FT11_7H01G211500|Horvu_FT11_7H01G211600	Horvu_10350_7H01G232500	HORVU.MOREX.r2.7HG0555920
OG0002990	Trihelix	1	1	2	Horvu_FT11_1H01G344100	Horvu_10350_1H01G342800	HORVU.MOREX.r2.1HG0045490|HORVU.MOREX.r2.2HG0153440
OG0002999	SBP	1	1	1	Horvu_FT11_1H01G378100	Horvu_10350_1H01G376300	HORVU.MOREX.r2.1HG0049760
OG0003043	WRKY	1	2	1	Horvu_FT11_1H01G567000	Horvu_10350_1H01G569800|Horvu_10350_1H01G570100	HORVU.MOREX.r2.1HG0074460
OG0003053	ERF	1	2	1	Horvu_FT11_2H01G001800	Horvu_10350_2H01G015400|Horvu_10350_5H01G305100	HORVU.MOREX.r2.5HG0392960
OG0003064	WRKY	2	1	1	Horvu_FT11_2H01G018900|Horvu_FT11_2H01G019200	Horvu_10350_2H01G022800	HORVU.MOREX.r2.2HG0081000
OG0003093	FAR1	1	0	0	Horvu_FT11_2H01G084100	-	-
OG0003132	M-type_MADS	2	1	1	Horvu_FT11_2H01G164900|Horvu_FT11_2H01G165000	Horvu_10350_2H01G168100	HORVU.MOREX.r2.2HG0098720
OG0003155	HD-ZIP	2	1	1	Horvu_FT11_2H01G236400|Horvu_FT11_2H01G541100	Horvu_10350_2H01G241800	HORVU.MOREX.r2.2HG0108260
OG0003238	ERF	2	1	1	Horvu_FT11_2H01G578700|Horvu_FT11_3H01G053600	Horvu_10350_2H01G578700	HORVU.MOREX.r2.2HG0157530
OG0003258	FAR1	1	2	1	Horvu_FT11_2H01G661400	Horvu_10350_2H01G661600|Horvu_10350_3H01G560800	HORVU.MOREX.r2.2HG0167610
OG0003305	bHLH	2	1	1	Horvu_FT11_3H01G017800|Horvu_FT11_4H01G451000	Horvu_10350_4H01G446600	HORVU.MOREX.r2.4HG0338980
OG0003322	RAV	1	1	1	Horvu_FT11_3H01G060700	Horvu_10350_3H01G057500	HORVU.MOREX.r2.3HG0188900
OG0003324	RAV	1	1	2	Horvu_FT11_3H01G061200	Horvu_10350_3H01G058200	HORVU.MOREX.r2.3HG0188940|HORVU.MOREX.r2.3HG0188950
OG0003343	HB-other	1	2	1	Horvu_FT11_3H01G144700	Horvu_10350_3H01G137600|Horvu_10350_3H01G137700	HORVU.MOREX.r2.3HG0198620
OG0003360	FAR1	1	1	2	Horvu_FT11_3H01G203700	Horvu_10350_3H01G195200	HORVU.MOREX.r2.3HG0206560|HORVU.MOREX.r2.6HG0459040
OG0003364	B3	2	2	0	Horvu_FT11_3H01G244700|Horvu_FT11_3H01G257400	Horvu_10350_3H01G247900|Horvu_10350_6H01G027300	-
OG0003392	HSF	2	1	1	Horvu_FT11_3H01G411800|Horvu_FT11_3H01G414000	Horvu_10350_3H01G404000	HORVU.MOREX.r2.3HG0238180
OG0003421	B3	1	1	1	Horvu_FT11_3H01G562700	Horvu_10350_3H01G553400	HORVU.MOREX.r2.3HG0257070
OG0003429	ERF	1	1	0	Horvu_FT11_3H01G586900	Horvu_10350_3H01G257000	-
OG0003479	LBD	1	2	1	Horvu_FT11_4H01G002200	Horvu_10350_4H01G001000|Horvu_10350_6H01G058800	HORVU.MOREX.r2.4HG0276060
OG0003509	GRAS	1	1	2	Horvu_FT11_4H01G180200	Horvu_10350_4H01G176400	HORVU.MOREX.r2.4HG0298590|HORVU.MOREX.r2.4HG0340220
OG0003544	ERF	1	2	1	Horvu_FT11_4H01G440400	Horvu_10350_4H01G436500|Horvu_10350_4H01G436600	HORVU.MOREX.r2.4HG0337680
OG0003563	HSF	1	2	1	Horvu_FT11_4H01G530400	Horvu_10350_4H01G523400|Horvu_10350_7H01G181000	HORVU.MOREX.r2.4HG0348360
OG0003566	MIKC_MADS	1	2	1	Horvu_FT11_5H01G001700	Horvu_10350_5H01G001400|Horvu_10350_5H01G002600	HORVU.MOREX.r2.5HG0349480
OG0003599	ERF	1	1	1	Horvu_FT11_5H01G103000	Horvu_10350_5H01G103700	HORVU.MOREX.r2.5HG0362330
OG0003600	FAR1	1	2	1	Horvu_FT11_5H01G106400	Horvu_10350_4H01G357400|Horvu_10350_4H01G428100	HORVU.MOREX.r2.4HG0336560
OG0003655	ERF	2	1	1	Horvu_FT11_5H01G454000|Horvu_FT11_5H01G454100	Horvu_10350_5H01G462200	HORVU.MOREX.r2.5HG0412830
OG0003662	bHLH	1	1	0	Horvu_FT11_5H01G487700	Horvu_10350_5H01G494200	-
OG0003681	MYB_related	1	2	1	Horvu_FT11_5H01G565200	Horvu_10350_1H01G032200|Horvu_10350_5H01G663800	HORVU.MOREX.r2.5HG0413660
OG0003705	B3	1	0	1	Horvu_FT11_5H01G707600	-	HORVU.MOREX.r2.5HG0444690
OG0003776	C2H2	1	1	2	Horvu_FT11_6H01G277500	Horvu_10350_6H01G275400	HORVU.MOREX.r2.4HG0321660|HORVU.MOREX.r2.6HG0484560
OG0003852	B3	1	1	2	Horvu_FT11_7H01G029700	Horvu_10350_7H01G027900	HORVU.MOREX.r2.7HG0530330|HORVU.MOREX.r2.7HG0530540
OG0003859	FAR1	1	1	0	Horvu_FT11_7H01G042100	Horvu_10350_4H01G271100	-
OG0003863	ERF	2	0	0	Horvu_FT11_7H01G051300|Horvu_FT11_7H01G051400	-	-
OG0003877	M-type_MADS	2	2	0	Horvu_FT11_7H01G081100|Horvu_FT11_7H01G081300	Horvu_10350_7H01G104000|Horvu_10350_7H01G104300	-
OG0003899	NAC	1	1	1	Horvu_FT11_7H01G218000	Horvu_10350_7H01G238600	HORVU.MOREX.r2.7HG0556630
OG0003904	FAR1	0	1	0	-	Horvu_10350_5H01G559100	-
OG0003920	C3H	1	2	1	Horvu_FT11_7H01G374600	Horvu_10350_6H01G000300|Horvu_10350_7H01G385200	HORVU.MOREX.r2.7HG0579580
OG0003934	M-type_MADS	1	1	1	Horvu_FT11_7H01G443400	Horvu_10350_7H01G453200	HORVU.MOREX.r2.7HG0589430
OG0003946	MYB_related	2	1	1	Horvu_FT11_7H01G523100|Horvu_FT11_7H01G523200	Horvu_10350_7H01G536100	HORVU.MOREX.r2.7HG0600350
OG0003972	ARR-B	1	1	2	Horvu_FT11_7H01G643700	Horvu_10350_7H01G654600	HORVU.MOREX.r2.7HG0615260|HORVU.MOREX.r2.7HG0615300
OG0003975	ARR-B	2	1	1	Horvu_FT11_7H01G654100|Horvu_FT11_7H01G654200	Horvu_10350_7H01G665600	HORVU.MOREX.r2.7HG0616860
OG0003998	M-type_MADS	2	1	1	Horvu_FT11_7H01G708200|Horvu_FT11_7H01G708300	Horvu_10350_7H01G718200	HORVU.MOREX.r2.7HG0623370
OG0004008	bHLH	0	1	1	-	Horvu_10350_7H01G440500	HORVU.MOREX.r2.7HG0587740
OG0004017	LSD	0	1	1	-	Horvu_10350_5H01G006900	HORVU.MOREX.r2.5HG0349990
OG0004097	M-type_MADS	1	1	1	Horvu_FT11_1H01G014300	Horvu_10350_1H01G014400	HORVU.MOREX.r2.1HG0001830
OG0004126	C2H2	1	1	1	Horvu_FT11_1H01G020200	Horvu_10350_1H01G020200	HORVU.MOREX.r2.1HG0001720
OG0004164	GRAS	1	1	1	Horvu_FT11_1H01G033500	Horvu_10350_1H01G030800	HORVU.MOREX.r2.1HG0003560
OG0004165	GRAS	1	1	1	Horvu_FT11_1H01G033600	Horvu_10350_1H01G030900	HORVU.MOREX.r2.1HG0003590
OG0004169	GRAS	1	1	1	Horvu_FT11_1H01G034700	Horvu_10350_1H01G032300	HORVU.MOREX.r2.1HG0003730
OG0004185	HB-other	1	1	1	Horvu_FT11_1H01G038900	Horvu_10350_1H01G036300	HORVU.MOREX.r2.1HG0004150
OG0004198	Dof	1	1	1	Horvu_FT11_1H01G041200	Horvu_10350_1H01G038900	HORVU.MOREX.r2.1HG0004430
OG0004227	C2H2	1	1	1	Horvu_FT11_1H01G047600	Horvu_10350_1H01G044100	HORVU.MOREX.r2.1HG0005370
OG0004228	C2H2	1	1	1	Horvu_FT11_1H01G047700	Horvu_10350_1H01G044200	HORVU.MOREX.r2.1HG0005380
OG0004231	B3	1	1	1	Horvu_FT11_1H01G048700	Horvu_10350_1H01G044700	HORVU.MOREX.r2.1HG0005440
OG0004256	MIKC_MADS	1	1	1	Horvu_FT11_1H01G056000	Horvu_10350_1H01G051700	HORVU.MOREX.r2.1HG0006350
OG0004257	MIKC_MADS	1	1	1	Horvu_FT11_1H01G056700	Horvu_10350_1H01G052000	HORVU.MOREX.r2.1HG0006360
OG0004275	MYB	1	1	1	Horvu_FT11_1H01G060000	Horvu_10350_1H01G055700	HORVU.MOREX.r2.1HG0006720
OG0004312	WOX	1	1	1	Horvu_FT11_1H01G070300	Horvu_10350_1H01G066900	HORVU.MOREX.r2.1HG0008140
OG0004324	C2H2	1	1	1	Horvu_FT11_1H01G073100	Horvu_10350_1H01G069800	HORVU.MOREX.r2.1HG0008430
OG0004339	AP2	1	1	1	Horvu_FT11_1H01G077200	Horvu_10350_1H01G074400	HORVU.MOREX.r2.1HG0009250
OG0004359	C2H2	1	1	1	Horvu_FT11_1H01G081700	Horvu_10350_1H01G078600	HORVU.MOREX.r2.1HG0009900
OG0004368	LBD	1	1	1	Horvu_FT11_1H01G084100	Horvu_10350_1H01G080700	HORVU.MOREX.r2.1HG0010160
OG0004403	MYB_related	1	1	1	Horvu_FT11_1H01G092800	Horvu_10350_1H01G090300	HORVU.MOREX.r2.1HG0011320
OG0004413	C3H	1	1	1	Horvu_FT11_1H01G095800	Horvu_10350_1H01G092800	HORVU.MOREX.r2.1HG0011690
OG0004440	bZIP	1	1	1	Horvu_FT11_1H01G101800	Horvu_10350_1H01G098400	HORVU.MOREX.r2.1HG0012580
OG0004443	TALE	1	1	1	Horvu_FT11_1H01G102200	Horvu_10350_1H01G098800	HORVU.MOREX.r2.1HG0012630
OG0004464	MYB	1	1	1	Horvu_FT11_1H01G106300	Horvu_10350_1H01G102500	HORVU.MOREX.r2.1HG0013150
OG0004481	bHLH	1	1	1	Horvu_FT11_1H01G110100	Horvu_10350_1H01G107000	HORVU.MOREX.r2.1HG0013700
OG0004511	bHLH	1	1	1	Horvu_FT11_1H01G115300	Horvu_10350_1H01G111900	HORVU.MOREX.r2.1HG0014420
OG0004512	MYB	1	1	1	Horvu_FT11_1H01G115700	Horvu_10350_1H01G112600	HORVU.MOREX.r2.1HG0014470
OG0004578	bHLH	1	1	1	Horvu_FT11_1H01G131500	Horvu_10350_1H01G129600	HORVU.MOREX.r2.1HG0016740
OG0004579	NAC	1	1	1	Horvu_FT11_1H01G131600	Horvu_10350_1H01G129700	HORVU.MOREX.r2.1HG0016750
OG0004623	MYB	1	1	1	Horvu_FT11_1H01G140700	Horvu_10350_1H01G140100	HORVU.MOREX.r2.1HG0018210
OG0004655	GATA	1	1	1	Horvu_FT11_1H01G148200	Horvu_10350_1H01G145700	HORVU.MOREX.r2.1HG0019050
OG0004682	MIKC_MADS	1	1	1	Horvu_FT11_1H01G154000	Horvu_10350_1H01G151400	HORVU.MOREX.r2.1HG0019750
OG0004698	MYB_related	1	1	1	Horvu_FT11_1H01G158200	Horvu_10350_1H01G155600	HORVU.MOREX.r2.1HG0020290
OG0004705	bHLH	1	1	1	Horvu_FT11_1H01G159300	Horvu_10350_1H01G156500	HORVU.MOREX.r2.1HG0020410
OG0004713	LBD	1	1	1	Horvu_FT11_1H01G161200	Horvu_10350_1H01G158100	HORVU.MOREX.r2.1HG0020550
OG0004727	NAC	1	1	1	Horvu_FT11_1H01G164800	Horvu_10350_1H01G162000	HORVU.MOREX.r2.1HG0020920
OG0004767	MIKC_MADS	1	1	1	Horvu_FT11_1H01G174600	Horvu_10350_1H01G198400	HORVU.MOREX.r2.1HG0024570
OG0004795	B3	1	1	1	Horvu_FT11_1H01G182400	Horvu_10350_1H01G190100	HORVU.MOREX.r2.1HG0023400
OG0004804	WRKY	1	1	1	Horvu_FT11_1H01G184500	Horvu_10350_1H01G187800	HORVU.MOREX.r2.1HG0023190
OG0004833	MYB	1	1	1	Horvu_FT11_1H01G198400	Horvu_10350_1H01G199800	HORVU.MOREX.r2.1HG0024800
OG0004946	E2F/DP	1	1	1	Horvu_FT11_1H01G228500	Horvu_10350_1H01G229300	HORVU.MOREX.r2.1HG0029930
OG0004962	ERF	1	1	1	Horvu_FT11_1H01G232100	Horvu_10350_1H01G232900	HORVU.MOREX.r2.1HG0030320
OG0005066	MYB	1	1	1	Horvu_FT11_1H01G255100	Horvu_10350_1H01G254900	HORVU.MOREX.r2.1HG0033560
OG0005068	C2H2	1	1	1	Horvu_FT11_1H01G256200	Horvu_10350_1H01G255900	HORVU.MOREX.r2.1HG0033640
OG0005076	ARF	1	1	1	Horvu_FT11_1H01G258200	Horvu_10350_1H01G258100	HORVU.MOREX.r2.1HG0033860
OG0005172	Dof	1	1	1	Horvu_FT11_1H01G275000	Horvu_10350_1H01G274900	HORVU.MOREX.r2.1HG0036550
OG0005191	MYB	1	1	1	Horvu_FT11_1H01G279000	Horvu_10350_1H01G278600	HORVU.MOREX.r2.1HG0037060
OG0005233	YABBY	1	1	1	Horvu_FT11_1H01G289600	Horvu_10350_1H01G289000	HORVU.MOREX.r2.1HG0038420
OG0005235	Trihelix	1	1	1	Horvu_FT11_1H01G290700	Horvu_10350_1H01G289800	HORVU.MOREX.r2.1HG0038570
OG0005309	ERF	1	1	1	Horvu_FT11_1H01G303500	Horvu_10350_1H01G302800	HORVU.MOREX.r2.1HG0040360
OG0005327	bZIP	1	1	1	Horvu_FT11_1H01G306000	Horvu_10350_1H01G305200	HORVU.MOREX.r2.1HG0040670
OG0005345	TALE	1	1	1	Horvu_FT11_1H01G308800	Horvu_10350_1H01G307700	HORVU.MOREX.r2.1HG0041020
OG0005350	NAC	1	1	1	Horvu_FT11_1H01G309600	Horvu_10350_1H01G308400	HORVU.MOREX.r2.1HG0041130
OG0005374	bHLH	1	1	1	Horvu_FT11_1H01G313700	Horvu_10350_1H01G312300	HORVU.MOREX.r2.1HG0041620
OG0005378	HD-ZIP	1	1	1	Horvu_FT11_1H01G314300	Horvu_10350_1H01G312800	HORVU.MOREX.r2.1HG0041670
OG0005395	ERF	1	1	0	Horvu_FT11_1H01G316800	Horvu_10350_1H01G315100	-
OG0005408	WRKY	1	1	1	Horvu_FT11_1H01G318800	Horvu_10350_1H01G317700	HORVU.MOREX.r2.1HG0042200
OG0005431	B3	1	1	1	Horvu_FT11_1H01G322200	Horvu_10350_1H01G321300	HORVU.MOREX.r2.1HG0042620
OG0005440	MYB	1	1	1	Horvu_FT11_1H01G323500	Horvu_10350_1H01G322500	HORVU.MOREX.r2.1HG0042780
OG0005449	G2-like	1	1	1	Horvu_FT11_1H01G325100	Horvu_10350_1H01G323800	HORVU.MOREX.r2.1HG0042940
OG0005515	GRAS	1	1	1	Horvu_FT11_1H01G334600	Horvu_10350_1H01G333100	HORVU.MOREX.r2.1HG0044160
OG0005535	bHLH	1	1	1	Horvu_FT11_1H01G338900	Horvu_10350_1H01G337900	HORVU.MOREX.r2.1HG0044670
OG0005550	STAT	1	1	1	Horvu_FT11_1H01G341700	Horvu_10350_1H01G340400	HORVU.MOREX.r2.1HG0044960
OG0005579	ERF	1	1	1	Horvu_FT11_1H01G346000	Horvu_10350_1H01G344600	HORVU.MOREX.r2.1HG0045700
OG0005586	MYB_related	1	1	1	Horvu_FT11_1H01G347300	Horvu_10350_1H01G345700	HORVU.MOREX.r2.1HG0045820
OG0005589	HD-ZIP	1	1	1	Horvu_FT11_1H01G348000	Horvu_10350_1H01G346100	HORVU.MOREX.r2.1HG0045880
OG0005590	MYB_related	1	1	1	Horvu_FT11_1H01G348100	Horvu_10350_1H01G346200	HORVU.MOREX.r2.1HG0045890
OG0005596	ERF	1	1	1	Horvu_FT11_1H01G348700	Horvu_10350_1H01G346800	HORVU.MOREX.r2.1HG0046030
OG0005609	GATA	1	1	1	Horvu_FT11_1H01G350700	Horvu_10350_1H01G348600	HORVU.MOREX.r2.1HG0046260
OG0005616	AP2	1	1	1	Horvu_FT11_1H01G351600	Horvu_10350_1H01G349500	HORVU.MOREX.r2.1HG0046390
OG0005629	SRS	1	1	1	Horvu_FT11_1H01G353700	Horvu_10350_1H01G351300	HORVU.MOREX.r2.1HG0046640
OG0005704	ERF	1	1	1	Horvu_FT11_1H01G366400	Horvu_10350_1H01G363600	HORVU.MOREX.r2.1HG0048220
OG0005705	WRKY	1	1	1	Horvu_FT11_1H01G366600	Horvu_10350_1H01G363900	HORVU.MOREX.r2.1HG0048240
OG0005751	LBD	1	1	1	Horvu_FT11_1H01G375700	Horvu_10350_1H01G373700	HORVU.MOREX.r2.1HG0049480
OG0005754	ERF	1	1	1	Horvu_FT11_1H01G376300	Horvu_10350_1H01G374300	HORVU.MOREX.r2.1HG0049570
OG0005778	MYB	1	1	1	Horvu_FT11_1H01G380700	Horvu_10350_1H01G379500	HORVU.MOREX.r2.1HG0050090
OG0005841	ERF	1	1	1	Horvu_FT11_1H01G389700	Horvu_10350_1H01G388300	HORVU.MOREX.r2.1HG0051470
OG0005863	bZIP	1	1	1	Horvu_FT11_1H01G392700	Horvu_10350_1H01G391500	HORVU.MOREX.r2.1HG0051850
OG0005866	MIKC_MADS	1	1	1	Horvu_FT11_1H01G393200	Horvu_10350_1H01G391900	HORVU.MOREX.r2.1HG0051900
OG0005872	NAC	1	1	1	Horvu_FT11_1H01G393900	Horvu_10350_1H01G392600	HORVU.MOREX.r2.1HG0051960
OG0005879	ERF	1	1	1	Horvu_FT11_1H01G395300	Horvu_10350_1H01G394400	HORVU.MOREX.r2.1HG0052200
OG0005884	MIKC_MADS	1	1	1	Horvu_FT11_1H01G396200	Horvu_10350_1H01G395200	HORVU.MOREX.r2.1HG0052300
OG0005891	NAC	1	1	1	Horvu_FT11_1H01G397200	Horvu_10350_1H01G396200	HORVU.MOREX.r2.1HG0052410
OG0005905	LBD	1	1	1	Horvu_FT11_1H01G399300	Horvu_10350_1H01G399500	HORVU.MOREX.r2.1HG0052800
OG0005916	G2-like	1	1	1	Horvu_FT11_1H01G401000	Horvu_10350_1H01G401400	HORVU.MOREX.r2.1HG0053020
OG0005974	GRAS	1	1	1	Horvu_FT11_1H01G411600	Horvu_10350_1H01G412000	HORVU.MOREX.r2.1HG0054290
OG0005997	ERF	1	1	1	Horvu_FT11_1H01G417100	Horvu_10350_1H01G416800	HORVU.MOREX.r2.1HG0055100
OG0006000	ERF	1	1	1	Horvu_FT11_1H01G417400	Horvu_10350_1H01G417100	HORVU.MOREX.r2.1HG0055140
OG0006006	C2H2	1	1	1	Horvu_FT11_1H01G418300	Horvu_10350_1H01G418000	HORVU.MOREX.r2.1HG0055240
OG0006016	bZIP	1	1	1	Horvu_FT11_1H01G419900	Horvu_10350_1H01G420300	HORVU.MOREX.r2.1HG0055460
OG0006023	M-type_MADS	1	1	1	Horvu_FT11_1H01G421300	Horvu_10350_1H01G421500	HORVU.MOREX.r2.1HG0055690
OG0006025	NF-YC	1	1	1	Horvu_FT11_1H01G421700	Horvu_10350_1H01G421900	HORVU.MOREX.r2.1HG0055730
OG0006034	bZIP	1	1	1	Horvu_FT11_1H01G423500	Horvu_10350_1H01G423800	HORVU.MOREX.r2.1HG0055970
OG0006037	G2-like	1	1	1	Horvu_FT11_1H01G423800	Horvu_10350_1H01G424200	HORVU.MOREX.r2.1HG0056000
OG0006045	MYB	1	1	1	Horvu_FT11_1H01G425100	Horvu_10350_1H01G425400	HORVU.MOREX.r2.1HG0056140
OG0006056	bZIP	1	1	1	Horvu_FT11_1H01G426500	Horvu_10350_1H01G427300	HORVU.MOREX.r2.1HG0056310
OG0006063	G2-like	1	1	1	Horvu_FT11_1H01G427500	Horvu_10350_1H01G428300	HORVU.MOREX.r2.1HG0056410
OG0006075	GRAS	1	1	1	Horvu_FT11_1H01G429200	Horvu_10350_1H01G430000	HORVU.MOREX.r2.1HG0056650
OG0006086	B3	1	1	1	Horvu_FT11_1H01G431300	Horvu_10350_1H01G432400	HORVU.MOREX.r2.1HG0056960
OG0006097	WRKY	1	1	1	Horvu_FT11_1H01G433100	Horvu_10350_1H01G434300	HORVU.MOREX.r2.1HG0057150
OG0006098	WRKY	1	1	1	Horvu_FT11_1H01G433200	Horvu_10350_1H01G434400	HORVU.MOREX.r2.1HG0057170
OG0006099	WRKY	1	1	1	Horvu_FT11_1H01G433300	Horvu_10350_1H01G434500	HORVU.MOREX.r2.1HG0057180
OG0006100	WRKY	1	1	1	Horvu_FT11_1H01G433400	Horvu_10350_1H01G434600	HORVU.MOREX.r2.1HG0057190
OG0006121	WRKY	1	1	1	Horvu_FT11_1H01G436800	Horvu_10350_1H01G437800	HORVU.MOREX.r2.1HG0057680
OG0006129	ERF	1	1	1	Horvu_FT11_1H01G437900	Horvu_10350_1H01G438900	HORVU.MOREX.r2.1HG0057860
OG0006163	bHLH	1	1	1	Horvu_FT11_1H01G444800	Horvu_10350_1H01G445900	HORVU.MOREX.r2.1HG0058670
OG0006189	bZIP	1	1	1	Horvu_FT11_1H01G449300	Horvu_10350_5H01G577600	HORVU.MOREX.r2.5HG0440220
OG0006202	MYB	1	1	1	Horvu_FT11_1H01G451700	Horvu_10350_1H01G452700	HORVU.MOREX.r2.1HG0059440
OG0006223	bHLH	1	1	1	Horvu_FT11_1H01G454300	Horvu_10350_1H01G455400	HORVU.MOREX.r2.1HG0059760
OG0006225	TALE	1	1	1	Horvu_FT11_1H01G454500	Horvu_10350_1H01G455600	HORVU.MOREX.r2.1HG0059780
OG0006238	LSD	1	1	1	Horvu_FT11_1H01G456700	Horvu_10350_1H01G458200	HORVU.MOREX.r2.1HG0059990
OG0006243	MYB	1	1	1	Horvu_FT11_1H01G457500	Horvu_10350_1H01G459000	HORVU.MOREX.r2.1HG0060080
OG0006261	C2H2	1	1	1	Horvu_FT11_1H01G460400	Horvu_10350_1H01G461800	HORVU.MOREX.r2.1HG0060420
OG0006262	bZIP	1	1	1	Horvu_FT11_1H01G460600	Horvu_10350_1H01G461900	HORVU.MOREX.r2.1HG0060430
OG0006268	NAC	1	1	1	Horvu_FT11_1H01G461200	Horvu_10350_1H01G462500	HORVU.MOREX.r2.1HG0060530
OG0006269	MYB_related	1	1	1	Horvu_FT11_1H01G461600	Horvu_10350_1H01G462900	HORVU.MOREX.r2.1HG0060570
OG0006277	Dof	1	1	1	Horvu_FT11_1H01G463000	Horvu_10350_1H01G464300	HORVU.MOREX.r2.1HG0060720
OG0006284	MYB	1	1	1	Horvu_FT11_1H01G464400	Horvu_10350_1H01G465600	HORVU.MOREX.r2.1HG0060940
OG0006311	ERF	1	1	1	Horvu_FT11_1H01G468100	Horvu_10350_1H01G469400	HORVU.MOREX.r2.1HG0061390
OG0006316	bZIP	1	1	1	Horvu_FT11_1H01G468600	Horvu_10350_1H01G469900	HORVU.MOREX.r2.1HG0061450
OG0006353	GATA	1	1	1	Horvu_FT11_1H01G475100	Horvu_10350_1H01G477100	HORVU.MOREX.r2.1HG0062350
OG0006367	HB-PHD	1	1	1	Horvu_FT11_1H01G476900	Horvu_10350_1H01G479100	HORVU.MOREX.r2.1HG0062630
OG0006378	VOZ	1	1	1	Horvu_FT11_1H01G479200	Horvu_10350_1H01G481400	HORVU.MOREX.r2.1HG0062850
OG0006382	ARF	1	1	1	Horvu_FT11_1H01G480100	Horvu_10350_1H01G481800	HORVU.MOREX.r2.1HG0062930
OG0006385	Trihelix	1	1	1	Horvu_FT11_1H01G480600	Horvu_10350_1H01G482200	HORVU.MOREX.r2.1HG0062970
OG0006388	Dof	1	1	1	Horvu_FT11_1H01G481000	Horvu_10350_1H01G482500	HORVU.MOREX.r2.1HG0063020
OG0006402	TCP	1	1	1	Horvu_FT11_1H01G482900	Horvu_10350_1H01G484100	HORVU.MOREX.r2.1HG0063230
OG0006422	FAR1	1	1	1	Horvu_FT11_1H01G486600	Horvu_10350_1H01G488300	HORVU.MOREX.r2.1HG0063860
OG0006428	bZIP	1	1	1	Horvu_FT11_1H01G487700	Horvu_10350_1H01G487100	HORVU.MOREX.r2.1HG0063740
OG0006430	ERF	1	1	1	Horvu_FT11_1H01G487900	Horvu_10350_1H01G488400	HORVU.MOREX.r2.1HG0063880
OG0006439	CPP	1	1	1	Horvu_FT11_1H01G489500	Horvu_10350_1H01G490300	HORVU.MOREX.r2.1HG0064100
OG0006477	MYB	1	1	1	Horvu_FT11_1H01G497200	Horvu_10350_1H01G498400	HORVU.MOREX.r2.1HG0065010
OG0006478	MYB	1	1	1	Horvu_FT11_1H01G497300	Horvu_10350_1H01G498500	HORVU.MOREX.r2.1HG0065020
OG0006507	MYB_related	1	1	1	Horvu_FT11_1H01G503100	Horvu_10350_1H01G504000	HORVU.MOREX.r2.1HG0065860
OG0006526	WRKY	1	1	1	Horvu_FT11_1H01G505900	Horvu_10350_1H01G507000	HORVU.MOREX.r2.1HG0066230
OG0006527	WRKY	1	1	1	Horvu_FT11_1H01G506000	Horvu_10350_1H01G507300	HORVU.MOREX.r2.1HG0066270
OG0006531	AP2	1	1	1	Horvu_FT11_1H01G506500	Horvu_10350_1H01G507800	HORVU.MOREX.r2.1HG0066340
OG0006570	NF-YC	1	1	1	Horvu_FT11_1H01G512300	Horvu_10350_1H01G513300	HORVU.MOREX.r2.1HG0066970
OG0006583	HSF	1	1	1	Horvu_FT11_1H01G514500	Horvu_10350_1H01G515500	HORVU.MOREX.r2.1HG0067240
OG0006593	WRKY	1	1	1	Horvu_FT11_1H01G516700	Horvu_10350_1H01G517200	HORVU.MOREX.r2.1HG0067480
OG0006609	C3H	1	1	1	Horvu_FT11_1H01G519300	Horvu_10350_1H01G520100	HORVU.MOREX.r2.1HG0067940
OG0006614	ERF	1	1	1	Horvu_FT11_1H01G520300	Horvu_10350_1H01G521700	HORVU.MOREX.r2.1HG0068220
OG0006615	ERF	1	1	1	Horvu_FT11_1H01G520500	Horvu_10350_1H01G521900	HORVU.MOREX.r2.1HG0068230
OG0006623	RAV	1	1	1	Horvu_FT11_1H01G522100	Horvu_10350_1H01G523500	HORVU.MOREX.r2.1HG0068450
OG0006624	RAV	1	1	1	Horvu_FT11_1H01G522400	Horvu_10350_1H01G523800	HORVU.MOREX.r2.1HG0068480
OG0006629	HD-ZIP	1	1	1	Horvu_FT11_1H01G523400	Horvu_10350_1H01G525400	HORVU.MOREX.r2.1HG0068690
OG0006642	HSF	1	1	1	Horvu_FT11_1H01G525900	Horvu_10350_1H01G528000	HORVU.MOREX.r2.1HG0068990
OG0006666	MYB	1	1	1	Horvu_FT11_1H01G530700	Horvu_10350_1H01G533500	HORVU.MOREX.r2.1HG0069660
OG0006687	C2H2	1	1	1	Horvu_FT11_1H01G533900	Horvu_10350_1H01G536800	HORVU.MOREX.r2.1HG0070090
OG0006744	Trihelix	1	1	1	Horvu_FT11_1H01G543600	Horvu_10350_1H01G547100	HORVU.MOREX.r2.1HG0071600
OG0006765	HB-other	1	1	1	Horvu_FT11_1H01G547200	Horvu_10350_1H01G550400	HORVU.MOREX.r2.1HG0072050
OG0006772	ARF	1	1	1	Horvu_FT11_1H01G548900	Horvu_10350_1H01G552400	HORVU.MOREX.r2.1HG0072210
OG0006789	WOX	1	1	1	Horvu_FT11_1H01G553000	Horvu_10350_1H01G556100	HORVU.MOREX.r2.1HG0072720
OG0006790	ERF	1	1	1	Horvu_FT11_1H01G553200	Horvu_10350_1H01G556200	HORVU.MOREX.r2.1HG0072730
OG0006800	WRKY	1	1	1	Horvu_FT11_1H01G555200	Horvu_10350_1H01G558000	HORVU.MOREX.r2.1HG0073000
OG0006826	WRKY	1	1	1	Horvu_FT11_1H01G560500	Horvu_10350_1H01G563600	HORVU.MOREX.r2.1HG0073700
OG0006829	MYB_related	1	1	1	Horvu_FT11_1H01G561500	Horvu_10350_1H01G564200	HORVU.MOREX.r2.1HG0073820
OG0006832	MYB_related	1	1	1	Horvu_FT11_1H01G561800	Horvu_10350_1H01G564500	HORVU.MOREX.r2.1HG0073850
OG0006841	MYB	1	1	1	Horvu_FT11_1H01G563600	Horvu_10350_1H01G566600	HORVU.MOREX.r2.1HG0074070
OG0006851	bZIP	1	1	1	Horvu_FT11_1H01G565500	Horvu_10350_1H01G568400	HORVU.MOREX.r2.1HG0074290
OG0006857	WRKY	1	1	1	Horvu_FT11_1H01G566700	Horvu_10350_1H01G569700	HORVU.MOREX.r2.1HG0074410
OG0006858	WRKY	1	1	1	Horvu_FT11_1H01G566800	Horvu_10350_1H01G569900	HORVU.MOREX.r2.1HG0074430
OG0006866	ERF	1	1	1	Horvu_FT11_1H01G567800	Horvu_10350_1H01G570600	HORVU.MOREX.r2.1HG0074540
OG0006884	GRAS	1	1	1	Horvu_FT11_1H01G571300	Horvu_10350_1H01G573500	HORVU.MOREX.r2.1HG0074910
OG0006887	C3H	1	1	1	Horvu_FT11_1H01G571700	Horvu_10350_1H01G573900	HORVU.MOREX.r2.1HG0074950
OG0006889	C3H	1	1	1	Horvu_FT11_1H01G571900	Horvu_10350_1H01G574100	HORVU.MOREX.r2.1HG0074970
OG0006918	GATA	1	1	1	Horvu_FT11_1H01G576800	Horvu_10350_1H01G579700	HORVU.MOREX.r2.1HG0075620
OG0006922	ZF-HD	1	1	1	Horvu_FT11_1H01G577300	Horvu_10350_1H01G580200	HORVU.MOREX.r2.1HG0075660
OG0006924	MYB_related	1	1	1	Horvu_FT11_1H01G577600	Horvu_10350_1H01G580500	HORVU.MOREX.r2.1HG0075710
OG0006925	MYB_related	1	1	1	Horvu_FT11_1H01G577700	Horvu_10350_1H01G580600	HORVU.MOREX.r2.1HG0075720
OG0006926	MYB_related	1	1	1	Horvu_FT11_1H01G577800	Horvu_10350_1H01G580700	HORVU.MOREX.r2.1HG0075730
OG0006935	MYB	1	1	1	Horvu_FT11_1H01G579400	Horvu_10350_1H01G581800	HORVU.MOREX.r2.1HG0075860
OG0006948	WRKY	1	1	1	Horvu_FT11_1H01G581300	Horvu_10350_1H01G583600	HORVU.MOREX.r2.1HG0076100
OG0006956	WRKY	1	1	1	Horvu_FT11_1H01G583000	Horvu_10350_1H01G586800	HORVU.MOREX.r2.1HG0076340
OG0006983	CPP	1	1	1	Horvu_FT11_1H01G588800	Horvu_10350_1H01G592800	HORVU.MOREX.r2.1HG0076980
OG0006990	B3	3	0	0	Horvu_FT11_1H01G591100|Horvu_FT11_2H01G604400|Horvu_FT11_3H01G349600	-	-
OG0007020	Trihelix	1	1	1	Horvu_FT11_1H01G596800	Horvu_10350_1H01G600100	HORVU.MOREX.r2.1HG0077860
OG0007031	C3H	1	1	1	Horvu_FT11_1H01G598200	Horvu_10350_1H01G607700	HORVU.MOREX.r2.1HG0078680
OG0007097	WRKY	1	1	1	Horvu_FT11_2H01G005000	Horvu_10350_2H01G011400	HORVU.MOREX.r2.2HG0079820
OG0007109	B3	1	1	1	Horvu_FT11_2H01G006700	Horvu_10350_2H01G009300	HORVU.MOREX.r2.2HG0079660
OG0007130	C2H2	1	1	1	Horvu_FT11_2H01G010600	Horvu_10350_2H01G004600	HORVU.MOREX.r2.2HG0079240
OG0007131	C2H2	1	1	1	Horvu_FT11_2H01G010700	Horvu_10350_2H01G004500	HORVU.MOREX.r2.2HG0079230
OG0007163	TCP	1	1	1	Horvu_FT11_2H01G017200	Horvu_10350_2H01G020500	HORVU.MOREX.r2.2HG0080750
OG0007212	E2F/DP	1	0	1	Horvu_FT11_2H01G029300	-	HORVU.MOREX.r2.2HG0082140
OG0007246	C3H	1	1	1	Horvu_FT11_2H01G034900	Horvu_10350_2H01G036300	HORVU.MOREX.r2.2HG0082780
OG0007261	ERF	1	1	1	Horvu_FT11_2H01G037600	Horvu_10350_2H01G039800	HORVU.MOREX.r2.2HG0083140
OG0007262	ERF	1	1	1	Horvu_FT11_2H01G037700	Horvu_10350_2H01G039900	HORVU.MOREX.r2.2HG0083150
OG0007272	WRKY	1	1	1	Horvu_FT11_2H01G041000	Horvu_10350_2H01G042800	HORVU.MOREX.r2.2HG0083410
OG0007304	TCP	1	1	1	Horvu_FT11_2H01G048000	Horvu_10350_2H01G059000	HORVU.MOREX.r2.2HG0084290
OG0007343	MYB	1	1	1	Horvu_FT11_2H01G058900	Horvu_10350_2H01G063700	HORVU.MOREX.r2.2HG0085810
OG0007374	MYB_related	1	1	1	Horvu_FT11_2H01G065000	Horvu_10350_2H01G069800	HORVU.MOREX.r2.2HG0086530
OG0007377	NAC	1	1	1	Horvu_FT11_2H01G065600	Horvu_10350_2H01G070300	HORVU.MOREX.r2.2HG0086580
OG0007378	NAC	1	1	1	Horvu_FT11_2H01G065700	Horvu_10350_2H01G070400	HORVU.MOREX.r2.2HG0086590
OG0007438	Dof	1	1	1	Horvu_FT11_2H01G078500	Horvu_10350_2H01G083500	HORVU.MOREX.r2.2HG0087980
OG0007441	MYB_related	1	1	1	Horvu_FT11_2H01G079200	Horvu_10350_2H01G084100	HORVU.MOREX.r2.2HG0088030
OG0007450	bHLH	1	1	1	Horvu_FT11_2H01G080600	Horvu_10350_2H01G085600	HORVU.MOREX.r2.2HG0088270
OG0007487	HSF	1	1	1	Horvu_FT11_2H01G090700	Horvu_10350_2H01G093200	HORVU.MOREX.r2.2HG0089210
OG0007494	C2H2	1	1	1	Horvu_FT11_2H01G092100	Horvu_10350_2H01G094600	HORVU.MOREX.r2.2HG0089360
OG0007519	GRAS	1	1	1	Horvu_FT11_2H01G099100	Horvu_10350_2H01G102100	HORVU.MOREX.r2.2HG0090410
OG0007523	MYB	1	1	1	Horvu_FT11_2H01G100600	Horvu_10350_2H01G103700	HORVU.MOREX.r2.2HG0090570
OG0007528	bZIP	1	1	1	Horvu_FT11_2H01G101500	Horvu_10350_2H01G104700	HORVU.MOREX.r2.2HG0090690
OG0007546	bZIP	1	1	1	Horvu_FT11_2H01G104500	Horvu_10350_2H01G107700	HORVU.MOREX.r2.2HG0091060
OG0007550	EIL	1	1	1	Horvu_FT11_2H01G104900	Horvu_10350_2H01G108100	HORVU.MOREX.r2.2HG0091160
OG0007557	G2-like	1	1	1	Horvu_FT11_2H01G105900	Horvu_10350_2H01G109100	HORVU.MOREX.r2.2HG0091290
OG0007558	WOX	1	1	1	Horvu_FT11_2H01G106000	Horvu_10350_2H01G109200	HORVU.MOREX.r2.2HG0091310
OG0007559	Dof	1	1	1	Horvu_FT11_2H01G106100	Horvu_10350_2H01G109300	HORVU.MOREX.r2.2HG0091320
OG0007561	NAC	1	1	1	Horvu_FT11_2H01G106700	Horvu_10350_2H01G110000	HORVU.MOREX.r2.2HG0091390
OG0007562	NAC	1	1	1	Horvu_FT11_2H01G107000	Horvu_10350_2H01G110200	HORVU.MOREX.r2.2HG0091410
OG0007566	NAC	1	1	1	Horvu_FT11_2H01G107600	Horvu_10350_2H01G110800	HORVU.MOREX.r2.2HG0091470
OG0007567	NAC	1	1	1	Horvu_FT11_2H01G107700	Horvu_10350_2H01G110900	HORVU.MOREX.r2.2HG0091480
OG0007590	WRKY	1	1	1	Horvu_FT11_2H01G111100	Horvu_10350_2H01G113800	HORVU.MOREX.r2.2HG0091840
OG0007594	B3	1	1	1	Horvu_FT11_2H01G112100	Horvu_10350_2H01G115100	HORVU.MOREX.r2.2HG0091950
OG0007595	bZIP	1	1	1	Horvu_FT11_2H01G112200	Horvu_10350_2H01G115200	HORVU.MOREX.r2.2HG0091980
OG0007677	G2-like	1	1	1	Horvu_FT11_2H01G127100	Horvu_10350_2H01G128900	HORVU.MOREX.r2.2HG0093860
OG0007682	ERF	1	1	1	Horvu_FT11_2H01G127800	Horvu_10350_2H01G129600	HORVU.MOREX.r2.2HG0093930
OG0007708	bHLH	1	1	1	Horvu_FT11_2H01G133300	Horvu_10350_2H01G135400	HORVU.MOREX.r2.2HG0094640
OG0007722	CPP	1	1	1	Horvu_FT11_2H01G136100	Horvu_10350_2H01G138000	HORVU.MOREX.r2.2HG0094920
OG0007860	bZIP	1	1	1	Horvu_FT11_2H01G160300	Horvu_10350_2H01G162900	HORVU.MOREX.r2.2HG0098040
OG0007866	B3	1	1	1	Horvu_FT11_2H01G161800	Horvu_10350_2H01G164600	HORVU.MOREX.r2.2HG0098290
OG0007887	M-type_MADS	1	2	0	Horvu_FT11_2H01G165100	Horvu_10350_2H01G142300|Horvu_10350_2H01G168300	-
OG0007889	HSF	1	1	1	Horvu_FT11_2H01G165300	Horvu_10350_2H01G168500	HORVU.MOREX.r2.2HG0098740
OG0007920	GeBP	1	1	1	Horvu_FT11_2H01G172800	Horvu_10350_2H01G176400	HORVU.MOREX.r2.2HG0099970
OG0007925	MYB	1	1	1	Horvu_FT11_2H01G174000	Horvu_10350_2H01G177900	HORVU.MOREX.r2.2HG0100120
OG0007927	B3	1	1	1	Horvu_FT11_2H01G174800	Horvu_10350_2H01G178600	HORVU.MOREX.r2.2HG0100170
OG0007960	MYB	1	1	1	Horvu_FT11_2H01G180300	Horvu_10350_2H01G184200	HORVU.MOREX.r2.2HG0100880
OG0007974	MYB	1	1	1	Horvu_FT11_2H01G182400	Horvu_10350_2H01G186400	HORVU.MOREX.r2.2HG0101090
OG0007982	B3	1	1	1	Horvu_FT11_2H01G184500	Horvu_10350_2H01G188700	HORVU.MOREX.r2.2HG0101380
OG0007984	B3	1	1	1	Horvu_FT11_2H01G184700	Horvu_10350_2H01G189100	HORVU.MOREX.r2.2HG0101400
OG0008000	WRKY	1	1	1	Horvu_FT11_2H01G187600	Horvu_10350_2H01G192500	HORVU.MOREX.r2.2HG0101740
OG0008012	CAMTA	1	1	1	Horvu_FT11_2H01G189600	Horvu_10350_2H01G194300	HORVU.MOREX.r2.2HG0102010
OG0008061	FAR1	1	1	1	Horvu_FT11_2H01G198200	Horvu_10350_2H01G202600	HORVU.MOREX.r2.2HG0103080
OG0008094	NF-YA	1	1	1	Horvu_FT11_2H01G205000	Horvu_10350_2H01G209200	HORVU.MOREX.r2.2HG0104130
OG0008099	MYB_related	1	1	0	Horvu_FT11_2H01G205800	Horvu_10350_2H01G210000	-
OG0008131	MIKC_MADS	1	1	1	Horvu_FT11_2H01G211600	Horvu_10350_2H01G216300	HORVU.MOREX.r2.2HG0105150
OG0008157	C2H2	1	1	1	Horvu_FT11_2H01G217300	Horvu_10350_2H01G222800	HORVU.MOREX.r2.2HG0105810
OG0008169	WRKY	1	1	1	Horvu_FT11_2H01G219900	Horvu_10350_2H01G225400	HORVU.MOREX.r2.2HG0106180
OG0008181	C2H2	1	1	1	Horvu_FT11_2H01G221900	Horvu_10350_2H01G227500	HORVU.MOREX.r2.2HG0106410
OG0008194	FAR1	1	1	1	Horvu_FT11_2H01G223500	Horvu_10350_2H01G229300	HORVU.MOREX.r2.2HG0106730
OG0008199	GRAS	1	1	1	Horvu_FT11_2H01G224100	Horvu_10350_2H01G230000	HORVU.MOREX.r2.2HG0106780
OG0008200	LBD	1	1	1	Horvu_FT11_2H01G224300	Horvu_10350_2H01G230200	HORVU.MOREX.r2.2HG0106810
OG0008203	bHLH	1	1	1	Horvu_FT11_2H01G224600	Horvu_10350_2H01G230700	HORVU.MOREX.r2.2HG0106850
OG0008205	C2H2	1	1	0	Horvu_FT11_2H01G225100	Horvu_10350_2H01G231100	-
OG0008217	HRT-like	1	1	1	Horvu_FT11_2H01G228000	Horvu_10350_2H01G233700	HORVU.MOREX.r2.2HG0107310
OG0008219	GRAS	1	1	1	Horvu_FT11_2H01G228700	Horvu_10350_2H01G234300	HORVU.MOREX.r2.2HG0107410
OG0008240	WRKY	1	1	1	Horvu_FT11_2H01G233900	Horvu_10350_2H01G239400	HORVU.MOREX.r2.2HG0107970
OG0008241	GRAS	1	1	1	Horvu_FT11_2H01G234000	Horvu_10350_2H01G239500	HORVU.MOREX.r2.2HG0107980
OG0008251	C2H2	1	1	1	Horvu_FT11_2H01G236700	Horvu_10350_2H01G242100	HORVU.MOREX.r2.2HG0108280
OG0008256	BES1	1	1	1	Horvu_FT11_2H01G237700	Horvu_10350_2H01G242700	HORVU.MOREX.r2.2HG0108340
OG0008279	ERF	1	1	1	Horvu_FT11_2H01G242200	Horvu_10350_2H01G247300	HORVU.MOREX.r2.2HG0109000
OG0008304	YABBY	1	1	1	Horvu_FT11_2H01G245800	Horvu_10350_2H01G251000	HORVU.MOREX.r2.2HG0109560
OG0008315	C2H2	1	1	1	Horvu_FT11_2H01G248100	Horvu_10350_2H01G253400	HORVU.MOREX.r2.2HG0109940
OG0008326	C3H	1	1	1	Horvu_FT11_2H01G249900	Horvu_10350_2H01G255900	HORVU.MOREX.r2.2HG0110160
OG0008334	GRAS	1	1	1	Horvu_FT11_2H01G253100	Horvu_10350_2H01G259300	HORVU.MOREX.r2.2HG0110340
OG0008341	NAC	1	1	1	Horvu_FT11_2H01G254500	Horvu_10350_2H01G260600	HORVU.MOREX.r2.2HG0110500
OG0008367	FAR1	1	1	1	Horvu_FT11_2H01G259200	Horvu_10350_2H01G265200	HORVU.MOREX.r2.2HG0111090
OG0008369	B3	1	1	1	Horvu_FT11_2H01G259500	Horvu_10350_2H01G265500	HORVU.MOREX.r2.2HG0111130
OG0008371	HSF	1	1	1	Horvu_FT11_2H01G260200	Horvu_10350_2H01G266100	HORVU.MOREX.r2.2HG0111180
OG0008396	MYB	1	1	1	Horvu_FT11_2H01G265300	Horvu_10350_2H01G270700	HORVU.MOREX.r2.2HG0111800
OG0008429	bHLH	1	1	1	Horvu_FT11_2H01G273700	Horvu_10350_2H01G280300	HORVU.MOREX.r2.2HG0112900
OG0008432	HSF	2	1	0	Horvu_FT11_2H01G274700|Horvu_FT11_4H01G530200	Horvu_10350_2H01G281700	-
OG0008449	GRAS	1	1	1	Horvu_FT11_2H01G278500	Horvu_10350_2H01G285100	HORVU.MOREX.r2.2HG0113820
OG0008460	bHLH	1	0	1	Horvu_FT11_2H01G280400	-	HORVU.MOREX.r2.2HG0114000
OG0008560	Dof	1	1	1	Horvu_FT11_2H01G302100	Horvu_10350_2H01G308800	HORVU.MOREX.r2.2HG0117210
OG0008575	SBP	1	1	1	Horvu_FT11_2H01G304600	Horvu_10350_2H01G311200	HORVU.MOREX.r2.2HG0117730
OG0008589	ERF	1	1	1	Horvu_FT11_2H01G307300	Horvu_10350_2H01G316600	HORVU.MOREX.r2.2HG0118870
OG0008608	FAR1	1	1	1	Horvu_FT11_2H01G312400	Horvu_10350_2H01G318400	HORVU.MOREX.r2.2HG0119400
OG0008611	MYB	1	0	1	Horvu_FT11_2H01G313400	-	HORVU.MOREX.r2.2HG0119510
OG0008625	CAMTA	1	1	1	Horvu_FT11_2H01G315800	Horvu_10350_2H01G320900	HORVU.MOREX.r2.2HG0119970
OG0008661	GRF	1	1	1	Horvu_FT11_2H01G325400	Horvu_10350_2H01G329700	HORVU.MOREX.r2.2HG0121490
OG0008672	bZIP	1	1	1	Horvu_FT11_2H01G328400	Horvu_10350_2H01G333900	HORVU.MOREX.r2.2HG0121940
OG0008726	C2H2	1	1	1	Horvu_FT11_2H01G343500	Horvu_10350_2H01G346900	HORVU.MOREX.r2.2HG0125230
OG0008742	TCP	1	1	1	Horvu_FT11_2H01G346900	Horvu_10350_2H01G349600	HORVU.MOREX.r2.2HG0125810
OG0008766	bHLH	1	1	1	Horvu_FT11_2H01G351500	Horvu_10350_2H01G353800	HORVU.MOREX.r2.2HG0126610
OG0008783	TALE	1	1	1	Horvu_FT11_2H01G353900	Horvu_10350_2H01G355900	HORVU.MOREX.r2.2HG0127090
OG0008786	AP2	1	1	1	Horvu_FT11_2H01G354500	Horvu_10350_2H01G356600	HORVU.MOREX.r2.2HG0127160
OG0008807	G2-like	1	1	1	Horvu_FT11_2H01G361500	Horvu_10350_2H01G364000	HORVU.MOREX.r2.2HG0128230
OG0008827	WRKY	1	1	1	Horvu_FT11_2H01G366900	Horvu_10350_2H01G368900	HORVU.MOREX.r2.2HG0129050
OG0008833	MIKC_MADS	1	1	1	Horvu_FT11_2H01G367800	Horvu_10350_2H01G369800	HORVU.MOREX.r2.2HG0129220
OG0008872	C2H2	1	1	1	Horvu_FT11_2H01G373300	Horvu_10350_2H01G375400	HORVU.MOREX.r2.2HG0130210
OG0008894	WRKY	1	1	1	Horvu_FT11_2H01G378400	Horvu_10350_2H01G380000	HORVU.MOREX.r2.2HG0130750
OG0008902	bHLH	1	1	1	Horvu_FT11_2H01G379800	Horvu_10350_2H01G381300	HORVU.MOREX.r2.2HG0130980
OG0008903	LBD	1	1	1	Horvu_FT11_2H01G380200	Horvu_10350_2H01G381800	HORVU.MOREX.r2.2HG0131020
OG0008904	bHLH	1	1	1	Horvu_FT11_2H01G380500	Horvu_10350_2H01G382000	HORVU.MOREX.r2.2HG0131040
OG0008941	bHLH	1	1	1	Horvu_FT11_2H01G387700	Horvu_10350_2H01G388800	HORVU.MOREX.r2.2HG0131980
OG0008991	bHLH	1	1	1	Horvu_FT11_2H01G395500	Horvu_10350_2H01G397000	HORVU.MOREX.r2.2HG0133330
OG0009015	B3	1	1	1	Horvu_FT11_2H01G399200	Horvu_10350_2H01G400900	HORVU.MOREX.r2.2HG0134120
OG0009020	CAMTA	1	1	1	Horvu_FT11_2H01G400400	Horvu_10350_2H01G402100	HORVU.MOREX.r2.2HG0134330
OG0009049	Trihelix	1	1	1	Horvu_FT11_2H01G408500	Horvu_10350_2H01G409700	HORVU.MOREX.r2.2HG0135370
OG0009053	ERF	1	1	1	Horvu_FT11_2H01G409800	Horvu_10350_2H01G410900	HORVU.MOREX.r2.2HG0135520
OG0009057	ERF	1	1	1	Horvu_FT11_2H01G411100	Horvu_10350_2H01G412100	HORVU.MOREX.r2.2HG0135690
OG0009082	Trihelix	1	1	1	Horvu_FT11_2H01G415500	Horvu_10350_2H01G416300	HORVU.MOREX.r2.2HG0136260
OG0009091	S1Fa-like	1	1	1	Horvu_FT11_2H01G416900	Horvu_10350_2H01G417900	HORVU.MOREX.r2.2HG0136630
OG0009135	E2F/DP	1	1	1	Horvu_FT11_2H01G426200	Horvu_10350_2H01G428000	HORVU.MOREX.r2.2HG0137840
OG0009188	GRAS	1	1	1	Horvu_FT11_2H01G435300	Horvu_10350_2H01G437100	HORVU.MOREX.r2.2HG0139280
OG0009203	ZF-HD	1	1	1	Horvu_FT11_2H01G438100	Horvu_10350_2H01G439700	HORVU.MOREX.r2.2HG0139610
OG0009215	NAC	1	1	1	Horvu_FT11_2H01G439900	Horvu_10350_2H01G441300	HORVU.MOREX.r2.2HG0140030
OG0009222	C3H	1	1	1	Horvu_FT11_2H01G441400	Horvu_10350_2H01G442600	HORVU.MOREX.r2.2HG0140180
OG0009234	ARF	1	1	1	Horvu_FT11_2H01G444400	Horvu_10350_2H01G445300	HORVU.MOREX.r2.2HG0140540
OG0009239	FAR1	1	1	1	Horvu_FT11_2H01G445300	Horvu_10350_2H01G446100	HORVU.MOREX.r2.2HG0140640
OG0009245	ERF	1	1	1	Horvu_FT11_2H01G446200	Horvu_10350_2H01G447000	HORVU.MOREX.r2.2HG0140780
OG0009248	MIKC_MADS	1	1	1	Horvu_FT11_2H01G446700	Horvu_10350_2H01G447400	HORVU.MOREX.r2.2HG0140850
OG0009251	NAC	1	1	1	Horvu_FT11_2H01G447200	Horvu_10350_2H01G447900	HORVU.MOREX.r2.2HG0140890
OG0009260	C2H2	1	1	1	Horvu_FT11_2H01G448600	Horvu_10350_2H01G449500	HORVU.MOREX.r2.2HG0141060
OG0009270	Trihelix	1	1	1	Horvu_FT11_2H01G450200	Horvu_10350_2H01G451000	HORVU.MOREX.r2.2HG0141310
OG0009315	C2H2	1	1	1	Horvu_FT11_2H01G457800	Horvu_10350_2H01G458200	HORVU.MOREX.r2.2HG0142480
OG0009336	EIL	1	1	1	Horvu_FT11_2H01G461000	Horvu_10350_2H01G461200	HORVU.MOREX.r2.2HG0142870
OG0009360	NAC	1	1	1	Horvu_FT11_2H01G464900	Horvu_10350_2H01G464900	HORVU.MOREX.r2.2HG0143320
OG0009361	MYB	1	1	1	Horvu_FT11_2H01G465000	Horvu_10350_2H01G465000	HORVU.MOREX.r2.2HG0143330
OG0009363	MIKC_MADS	1	1	1	Horvu_FT11_2H01G465200	Horvu_10350_2H01G465200	HORVU.MOREX.r2.2HG0143360
OG0009384	C2H2	1	1	1	Horvu_FT11_2H01G468600	Horvu_10350_2H01G468500	HORVU.MOREX.r2.2HG0143710
OG0009422	MYB	1	1	1	Horvu_FT11_2H01G474500	Horvu_10350_2H01G474400	HORVU.MOREX.r2.2HG0144320
OG0009424	C2H2	1	1	1	Horvu_FT11_2H01G474700	Horvu_10350_2H01G474800	HORVU.MOREX.r2.2HG0144340
OG0009428	WRKY	1	1	1	Horvu_FT11_2H01G475200	Horvu_10350_2H01G475300	HORVU.MOREX.r2.2HG0144420
OG0009442	NAC	1	1	1	Horvu_FT11_2H01G477600	Horvu_10350_2H01G477800	HORVU.MOREX.r2.2HG0144780
OG0009443	NAC	1	1	1	Horvu_FT11_2H01G477700	Horvu_10350_2H01G477900	HORVU.MOREX.r2.2HG0144790
OG0009444	NAC	1	1	1	Horvu_FT11_2H01G477800	Horvu_10350_2H01G478000	HORVU.MOREX.r2.2HG0144800
OG0009445	NAC	1	1	1	Horvu_FT11_2H01G478100	Horvu_10350_2H01G478300	HORVU.MOREX.r2.2HG0144810
OG0009446	NAC	1	1	1	Horvu_FT11_2H01G478200	Horvu_10350_2H01G478500	HORVU.MOREX.r2.2HG0144830
OG0009450	FAR1	1	1	1	Horvu_FT11_2H01G479100	Horvu_10350_2H01G479400	HORVU.MOREX.r2.2HG0144940
OG0009459	NAC	1	1	1	Horvu_FT11_2H01G480500	Horvu_10350_2H01G480900	HORVU.MOREX.r2.2HG0145070
OG0009460	NAC	1	1	1	Horvu_FT11_2H01G480600	Horvu_10350_2H01G481100	HORVU.MOREX.r2.2HG0145080
OG0009461	NAC	1	1	1	Horvu_FT11_2H01G480700	Horvu_10350_2H01G481200	HORVU.MOREX.r2.2HG0145090
OG0009515	Trihelix	1	1	1	Horvu_FT11_2H01G489500	Horvu_10350_2H01G489900	HORVU.MOREX.r2.2HG0146290
OG0009530	FAR1	1	1	1	Horvu_FT11_2H01G491900	Horvu_10350_2H01G492200	HORVU.MOREX.r2.2HG0146640
OG0009550	DBB	1	1	1	Horvu_FT11_2H01G494600	Horvu_10350_2H01G495100	HORVU.MOREX.r2.2HG0146940
OG0009571	bZIP	1	1	1	Horvu_FT11_2H01G498500	Horvu_10350_2H01G499000	HORVU.MOREX.r2.2HG0147450
OG0009573	Nin-like	1	1	1	Horvu_FT11_2H01G498800	Horvu_10350_2H01G499300	HORVU.MOREX.r2.2HG0147490
OG0009584	CO-like	1	1	1	Horvu_FT11_2H01G500600	Horvu_10350_2H01G500800	HORVU.MOREX.r2.2HG0147730
OG0009627	NAC	1	1	1	Horvu_FT11_2H01G507600	Horvu_10350_2H01G508300	HORVU.MOREX.r2.2HG0148610
OG0009628	NAC	1	1	1	Horvu_FT11_2H01G507700	Horvu_10350_2H01G508400	HORVU.MOREX.r2.2HG0148620
OG0009629	AP2	1	1	1	Horvu_FT11_2H01G507800	Horvu_10350_2H01G508500	HORVU.MOREX.r2.2HG0148630
OG0009637	NF-YB	1	1	1	Horvu_FT11_2H01G508900	Horvu_10350_2H01G509500	HORVU.MOREX.r2.2HG0148720
OG0009663	NAC	1	1	1	Horvu_FT11_2H01G512800	Horvu_10350_2H01G513500	HORVU.MOREX.r2.2HG0149210
OG0009664	MYB	1	1	1	Horvu_FT11_2H01G512900	Horvu_10350_2H01G513600	HORVU.MOREX.r2.2HG0149220
OG0009711	NAC	1	1	1	Horvu_FT11_2H01G521100	Horvu_10350_2H01G522300	HORVU.MOREX.r2.2HG0150360
OG0009713	MYB	1	1	1	Horvu_FT11_2H01G521600	Horvu_10350_2H01G522600	HORVU.MOREX.r2.2HG0150420
OG0009754	TCP	1	1	1	Horvu_FT11_2H01G530300	Horvu_10350_2H01G530500	HORVU.MOREX.r2.2HG0151640
OG0009777	ERF	1	1	1	Horvu_FT11_2H01G533400	Horvu_10350_2H01G533300	HORVU.MOREX.r2.2HG0151940
OG0009805	MYB	1	1	1	Horvu_FT11_2H01G536800	Horvu_10350_2H01G537000	HORVU.MOREX.r2.2HG0152350
OG0009806	MYB	1	1	1	Horvu_FT11_2H01G536900	Horvu_10350_2H01G537200	HORVU.MOREX.r2.2HG0152390
OG0009808	MYB	1	1	1	Horvu_FT11_2H01G537200	Horvu_10350_2H01G537500	HORVU.MOREX.r2.2HG0152430
OG0009825	YABBY	1	1	1	Horvu_FT11_2H01G539500	Horvu_10350_2H01G539700	HORVU.MOREX.r2.2HG0152680
OG0009826	NAC	1	1	1	Horvu_FT11_2H01G539600	Horvu_10350_2H01G539800	HORVU.MOREX.r2.2HG0152700
OG0009843	GATA	1	1	1	Horvu_FT11_2H01G541900	Horvu_10350_2H01G542500	HORVU.MOREX.r2.2HG0153020
OG0009845	DBB	1	1	1	Horvu_FT11_2H01G542300	Horvu_10350_2H01G542900	HORVU.MOREX.r2.2HG0153110
OG0009851	Trihelix	1	1	1	Horvu_FT11_2H01G543500	Horvu_10350_2H01G544000	HORVU.MOREX.r2.2HG0153230
OG0009853	HD-ZIP	1	1	1	Horvu_FT11_2H01G543700	Horvu_10350_2H01G544200	HORVU.MOREX.r2.2HG0153250
OG0009874	GATA	1	1	1	Horvu_FT11_2H01G546800	Horvu_10350_2H01G547000	HORVU.MOREX.r2.2HG0153610
OG0009876	WRKY	1	1	1	Horvu_FT11_2H01G547000	Horvu_10350_2H01G547200	HORVU.MOREX.r2.2HG0153650
OG0009888	ERF	1	1	1	Horvu_FT11_2H01G548700	Horvu_10350_2H01G549000	HORVU.MOREX.r2.2HG0153890
OG0009902	B3	1	1	1	Horvu_FT11_2H01G550800	Horvu_10350_2H01G550900	HORVU.MOREX.r2.2HG0154090
OG0009908	GRAS	1	1	1	Horvu_FT11_2H01G551900	Horvu_10350_2H01G551900	HORVU.MOREX.r2.2HG0154190
OG0009930	GRF	1	1	1	Horvu_FT11_2H01G555200	Horvu_10350_2H01G554800	HORVU.MOREX.r2.2HG0154640
OG0009940	ERF	1	1	1	Horvu_FT11_2H01G556500	Horvu_10350_2H01G556200	HORVU.MOREX.r2.2HG0154870
OG0009941	ERF	1	1	1	Horvu_FT11_2H01G557000	Horvu_10350_2H01G556300	HORVU.MOREX.r2.2HG0154880
OG0009953	HD-ZIP	1	1	1	Horvu_FT11_2H01G559300	Horvu_10350_2H01G558600	HORVU.MOREX.r2.2HG0155190
OG0009958	HSF	1	1	1	Horvu_FT11_2H01G559900	Horvu_10350_2H01G559100	HORVU.MOREX.r2.2HG0155250
OG0009967	G2-like	1	1	1	Horvu_FT11_2H01G561100	Horvu_10350_2H01G560400	HORVU.MOREX.r2.2HG0155380
OG0009968	C2H2	1	1	1	Horvu_FT11_2H01G561300	Horvu_10350_2H01G560700	HORVU.MOREX.r2.2HG0155460
OG0009976	Nin-like	1	1	1	Horvu_FT11_2H01G562500	Horvu_10350_2H01G561700	HORVU.MOREX.r2.2HG0155600
OG0009977	Nin-like	1	1	1	Horvu_FT11_2H01G562600	Horvu_10350_2H01G561800	HORVU.MOREX.r2.2HG0155610
OG0010015	bHLH	1	1	1	Horvu_FT11_2H01G568700	Horvu_10350_2H01G568400	HORVU.MOREX.r2.2HG0156270
OG0010043	C2H2	1	1	1	Horvu_FT11_2H01G573600	Horvu_10350_2H01G573600	HORVU.MOREX.r2.2HG0156850
OG0010044	C2H2	1	1	1	Horvu_FT11_2H01G573700	Horvu_10350_2H01G573700	HORVU.MOREX.r2.2HG0156870
OG0010050	SBP	1	1	1	Horvu_FT11_2H01G574500	Horvu_10350_2H01G574400	HORVU.MOREX.r2.2HG0157010
OG0010061	ERF	1	1	1	Horvu_FT11_2H01G576000	Horvu_10350_2H01G576200	HORVU.MOREX.r2.2HG0157180
OG0010062	ERF	1	1	1	Horvu_FT11_2H01G576200	Horvu_10350_2H01G576400	HORVU.MOREX.r2.2HG0157200
OG0010063	MYB	1	1	1	Horvu_FT11_2H01G576300	Horvu_10350_2H01G576500	HORVU.MOREX.r2.2HG0157210
OG0010068	HD-ZIP	1	1	1	Horvu_FT11_2H01G577000	Horvu_10350_2H01G577200	HORVU.MOREX.r2.2HG0157290
OG0010076	ERF	1	1	1	Horvu_FT11_2H01G578300	Horvu_10350_2H01G578400	HORVU.MOREX.r2.2HG0157460
OG0010077	ERF	1	1	1	Horvu_FT11_2H01G578400	Horvu_10350_2H01G578500	HORVU.MOREX.r2.2HG0157480
OG0010087	FAR1	1	1	1	Horvu_FT11_2H01G580800	Horvu_10350_2H01G580800	HORVU.MOREX.r2.2HG0157760
OG0010151	ERF	1	1	1	Horvu_FT11_2H01G590000	Horvu_10350_2H01G590400	HORVU.MOREX.r2.2HG0158950
OG0010205	Trihelix	1	1	1	Horvu_FT11_2H01G598900	Horvu_10350_2H01G599600	HORVU.MOREX.r2.2HG0160190
OG0010215	GRF	1	1	1	Horvu_FT11_2H01G600400	Horvu_10350_2H01G601500	HORVU.MOREX.r2.2HG0160430
OG0010224	G2-like	1	1	1	Horvu_FT11_2H01G603100	Horvu_10350_2H01G603300	HORVU.MOREX.r2.2HG0160680
OG0010237	bHLH	1	1	1	Horvu_FT11_2H01G606600	Horvu_10350_2H01G607000	HORVU.MOREX.r2.2HG0161050
OG0010242	LFY	1	1	1	Horvu_FT11_2H01G607100	Horvu_10350_2H01G607500	HORVU.MOREX.r2.2HG0161110
OG0010248	WRKY	1	1	1	Horvu_FT11_2H01G607800	Horvu_10350_2H01G608400	HORVU.MOREX.r2.2HG0161240
OG0010272	bZIP	1	1	1	Horvu_FT11_2H01G610700	Horvu_10350_2H01G612400	HORVU.MOREX.r2.2HG0161640
OG0010287	ERF	1	1	1	Horvu_FT11_2H01G613200	Horvu_10350_2H01G614900	HORVU.MOREX.r2.2HG0161930
OG0010296	NAC	1	1	1	Horvu_FT11_2H01G614700	Horvu_10350_2H01G616400	HORVU.MOREX.r2.2HG0162130
OG0010301	bHLH	1	1	1	Horvu_FT11_2H01G615400	Horvu_10350_2H01G617100	HORVU.MOREX.r2.2HG0162200
OG0010314	M-type_MADS	1	1	1	Horvu_FT11_2H01G617900	Horvu_10350_2H01G619400	HORVU.MOREX.r2.2HG0162420
OG0010330	MYB_related	1	1	1	Horvu_FT11_2H01G621100	Horvu_10350_2H01G621900	HORVU.MOREX.r2.2HG0162680
OG0010392	bHLH	1	1	1	Horvu_FT11_2H01G630300	Horvu_10350_2H01G629900	HORVU.MOREX.r2.2HG0163640
OG0010401	MYB	1	1	1	Horvu_FT11_2H01G631700	Horvu_10350_2H01G631200	HORVU.MOREX.r2.2HG0163800
OG0010402	MYB	1	1	1	Horvu_FT11_2H01G631900	Horvu_10350_2H01G631300	HORVU.MOREX.r2.2HG0163810
OG0010403	MYB	1	1	1	Horvu_FT11_2H01G632000	Horvu_10350_2H01G631400	HORVU.MOREX.r2.2HG0163820
OG0010414	MYB	1	1	1	Horvu_FT11_2H01G633200	Horvu_10350_2H01G632700	HORVU.MOREX.r2.2HG0164020
OG0010435	bHLH	1	1	1	Horvu_FT11_2H01G636100	Horvu_10350_2H01G635500	HORVU.MOREX.r2.2HG0164380
OG0010445	HD-ZIP	1	1	1	Horvu_FT11_2H01G637900	Horvu_10350_2H01G637300	HORVU.MOREX.r2.2HG0164630
OG0010449	B3	1	1	1	Horvu_FT11_2H01G638400	Horvu_10350_2H01G637800	HORVU.MOREX.r2.2HG0164720
OG0010450	B3	1	1	1	Horvu_FT11_2H01G638600	Horvu_10350_2H01G638100	HORVU.MOREX.r2.2HG0164740
OG0010451	B3	1	1	1	Horvu_FT11_2H01G638700	Horvu_10350_2H01G638200	HORVU.MOREX.r2.2HG0164750
OG0010494	bHLH	1	1	1	Horvu_FT11_2H01G647000	Horvu_10350_2H01G647700	HORVU.MOREX.r2.2HG0165840
OG0010514	C3H	1	1	1	Horvu_FT11_2H01G650500	Horvu_10350_2H01G651900	HORVU.MOREX.r2.2HG0166340
OG0010516	G2-like	1	1	1	Horvu_FT11_2H01G650700	Horvu_10350_2H01G652100	HORVU.MOREX.r2.2HG0166360
OG0010527	WRKY	1	1	1	Horvu_FT11_2H01G652600	Horvu_10350_2H01G654100	HORVU.MOREX.r2.2HG0166600
OG0010536	ARF	1	1	1	Horvu_FT11_2H01G656400	Horvu_10350_2H01G656500	HORVU.MOREX.r2.2HG0166990
OG0010541	WOX	1	1	1	Horvu_FT11_2H01G657100	Horvu_10350_2H01G657100	HORVU.MOREX.r2.2HG0167060
OG0010605	ERF	1	1	1	Horvu_FT11_2H01G667500	Horvu_10350_2H01G667700	HORVU.MOREX.r2.2HG0168270
OG0010618	SBP	1	1	1	Horvu_FT11_2H01G669300	Horvu_10350_2H01G669400	HORVU.MOREX.r2.2HG0168480
OG0010619	ERF	1	1	1	Horvu_FT11_2H01G669700	Horvu_10350_2H01G669700	HORVU.MOREX.r2.2HG0168580
OG0010636	AP2	1	1	1	Horvu_FT11_2H01G673800	Horvu_10350_2H01G673600	HORVU.MOREX.r2.2HG0169120
OG0010646	MYB	1	1	1	Horvu_FT11_2H01G675400	Horvu_10350_2H01G675300	HORVU.MOREX.r2.2HG0169400
OG0010668	GRAS	1	1	1	Horvu_FT11_2H01G680300	Horvu_10350_2H01G681200	HORVU.MOREX.r2.2HG0170010
OG0010678	WOX	1	1	1	Horvu_FT11_2H01G683100	Horvu_10350_2H01G683700	HORVU.MOREX.r2.2HG0170340
OG0010680	AP2	1	1	1	Horvu_FT11_2H01G683300	Horvu_10350_2H01G683900	HORVU.MOREX.r2.2HG0170380
OG0010681	ERF	1	1	1	Horvu_FT11_2H01G683500	Horvu_10350_2H01G684200	HORVU.MOREX.r2.2HG0170410
OG0010689	bHLH	1	1	1	Horvu_FT11_2H01G684700	Horvu_10350_2H01G685700	HORVU.MOREX.r2.2HG0170560
OG0010726	bHLH	1	1	1	Horvu_FT11_2H01G691700	Horvu_10350_2H01G691800	HORVU.MOREX.r2.2HG0171350
OG0010743	M-type_MADS	1	1	1	Horvu_FT11_2H01G696100	Horvu_10350_2H01G696400	HORVU.MOREX.r2.2HG0171700
OG0010753	bZIP	1	1	1	Horvu_FT11_2H01G698000	Horvu_10350_2H01G698100	HORVU.MOREX.r2.2HG0172010
OG0010785	bZIP	1	1	1	Horvu_FT11_2H01G705700	Horvu_10350_2H01G708200	HORVU.MOREX.r2.2HG0172870
OG0010802	bHLH	1	1	1	Horvu_FT11_2H01G708800	Horvu_10350_2H01G710900	HORVU.MOREX.r2.2HG0173220
OG0010844	Dof	1	1	1	Horvu_FT11_2H01G716300	Horvu_10350_2H01G720100	HORVU.MOREX.r2.2HG0174250
OG0010845	Dof	1	1	1	Horvu_FT11_2H01G716500	Horvu_10350_2H01G720300	HORVU.MOREX.r2.2HG0174270
OG0010846	Dof	1	1	1	Horvu_FT11_2H01G716600	Horvu_10350_2H01G720400	HORVU.MOREX.r2.2HG0174300
OG0010866	MYB_related	1	1	1	Horvu_FT11_2H01G720200	Horvu_10350_2H01G723900	HORVU.MOREX.r2.2HG0174690
OG0010867	B3	1	1	1	Horvu_FT11_2H01G720300	Horvu_10350_2H01G724000	HORVU.MOREX.r2.2HG0174700
OG0010890	MYB	1	1	1	Horvu_FT11_2H01G725700	Horvu_10350_2H01G729100	HORVU.MOREX.r2.2HG0175300
OG0010917	Trihelix	1	1	1	Horvu_FT11_2H01G729900	Horvu_10350_2H01G733800	HORVU.MOREX.r2.2HG0176010
OG0010923	C3H	1	1	1	Horvu_FT11_2H01G730800	Horvu_10350_2H01G734600	HORVU.MOREX.r2.2HG0176080
OG0010924	ARF	1	1	1	Horvu_FT11_2H01G730900	Horvu_10350_2H01G734700	HORVU.MOREX.r2.2HG0176090
OG0010960	ERF	1	1	1	Horvu_FT11_2H01G736900	Horvu_10350_2H01G744500	HORVU.MOREX.r2.2HG0177180
OG0010973	M-type_MADS	1	1	1	Horvu_FT11_2H01G740200	Horvu_10350_2H01G747300	HORVU.MOREX.r2.2HG0177600
OG0010981	ERF	2	1	0	Horvu_FT11_2H01G741300|Horvu_FT11_3H01G320700	Horvu_10350_3H01G312600	-
OG0011059	C2H2	1	1	1	Horvu_FT11_2H01G755800	Horvu_10350_2H01G763400	HORVU.MOREX.r2.2HG0179510
OG0011065	ARF	1	1	1	Horvu_FT11_2H01G757700	Horvu_10350_2H01G765800	HORVU.MOREX.r2.2HG0179770
OG0011086	GATA	1	1	1	Horvu_FT11_2H01G764000	Horvu_10350_2H01G776000	HORVU.MOREX.r2.2HG0180860
OG0011092	NAC	1	1	1	Horvu_FT11_2H01G765700	Horvu_10350_2H01G777800	HORVU.MOREX.r2.2HG0180700
OG0011124	HD-ZIP	1	1	1	Horvu_FT11_3H01G002000	Horvu_10350_3H01G001300	HORVU.MOREX.r2.3HG0181550
OG0011126	bHLH	1	1	1	Horvu_FT11_3H01G002200	Horvu_10350_3H01G001100	HORVU.MOREX.r2.3HG0181530
OG0011127	bHLH	1	1	1	Horvu_FT11_3H01G002300	Horvu_10350_3H01G001000	HORVU.MOREX.r2.3HG0181500
OG0011128	bHLH	1	1	1	Horvu_FT11_3H01G002400	Horvu_10350_3H01G000900	HORVU.MOREX.r2.3HG0181490
OG0011129	bHLH	1	1	1	Horvu_FT11_3H01G002700	Horvu_10350_3H01G000500	HORVU.MOREX.r2.3HG0181460
OG0011161	bHLH	1	1	1	Horvu_FT11_3H01G007700	Horvu_10350_3H01G007200	HORVU.MOREX.r2.3HG0182490
OG0011225	ERF	1	1	1	Horvu_FT11_3H01G023600	Horvu_10350_3H01G023000	HORVU.MOREX.r2.3HG0184280
OG0011251	MYB	1	1	1	Horvu_FT11_3H01G027900	Horvu_10350_3H01G027600	HORVU.MOREX.r2.3HG0184800
OG0011258	MYB_related	1	1	1	Horvu_FT11_3H01G029900	Horvu_10350_3H01G030200	HORVU.MOREX.r2.3HG0185040
OG0011295	bHLH	1	1	1	Horvu_FT11_3H01G037800	Horvu_10350_3H01G037400	HORVU.MOREX.r2.3HG0186000
OG0011382	RAV	1	1	1	Horvu_FT11_3H01G061100	Horvu_10350_3H01G057900	HORVU.MOREX.r2.3HG0188920
OG0011400	MYB_related	1	1	1	Horvu_FT11_3H01G064000	Horvu_10350_3H01G060700	HORVU.MOREX.r2.3HG0189210
OG0011401	MYB_related	1	1	1	Horvu_FT11_3H01G064200	Horvu_10350_3H01G060800	HORVU.MOREX.r2.3HG0189220
OG0011448	GRAS	1	1	1	Horvu_FT11_3H01G075300	Horvu_10350_3H01G071700	HORVU.MOREX.r2.3HG0190520
OG0011451	GRAS	1	1	1	Horvu_FT11_3H01G075600	Horvu_10350_3H01G072000	HORVU.MOREX.r2.3HG0190550
OG0011470	WOX	1	1	1	Horvu_FT11_3H01G081900	Horvu_10350_3H01G076600	HORVU.MOREX.r2.3HG0191290
OG0011496	bHLH	1	1	1	Horvu_FT11_3H01G086700	Horvu_10350_3H01G081400	HORVU.MOREX.r2.3HG0191940
OG0011497	NAC	1	1	1	Horvu_FT11_3H01G087000	Horvu_10350_3H01G081600	HORVU.MOREX.r2.3HG0191980
OG0011498	NAC	1	1	1	Horvu_FT11_3H01G087200	Horvu_10350_3H01G081700	HORVU.MOREX.r2.3HG0191990
OG0011500	NAC	1	1	1	Horvu_FT11_3H01G087400	Horvu_10350_3H01G082000	HORVU.MOREX.r2.3HG0192020
OG0011587	LBD	1	1	1	Horvu_FT11_3H01G103700	Horvu_10350_3H01G096600	HORVU.MOREX.r2.3HG0193940
OG0011599	LBD	1	1	1	Horvu_FT11_3H01G105900	Horvu_10350_3H01G098600	HORVU.MOREX.r2.3HG0194160
OG0011600	C2H2	1	1	1	Horvu_FT11_3H01G106400	Horvu_10350_3H01G098900	HORVU.MOREX.r2.3HG0194180
OG0011607	MYB	1	1	1	Horvu_FT11_3H01G107800	Horvu_10350_3H01G100300	HORVU.MOREX.r2.3HG0194280
OG0011646	ERF	1	1	1	Horvu_FT11_3H01G114100	Horvu_10350_3H01G106400	HORVU.MOREX.r2.3HG0195040
OG0011671	bHLH	1	1	1	Horvu_FT11_3H01G120000	Horvu_10350_3H01G112800	HORVU.MOREX.r2.3HG0195700
OG0011681	bHLH	1	1	1	Horvu_FT11_3H01G122300	Horvu_10350_3H01G114600	HORVU.MOREX.r2.3HG0195890
OG0011687	C2H2	1	1	1	Horvu_FT11_3H01G123300	Horvu_10350_3H01G115600	HORVU.MOREX.r2.3HG0195980
OG0011690	G2-like	1	1	1	Horvu_FT11_3H01G124300	Horvu_10350_3H01G116900	HORVU.MOREX.r2.3HG0196060
OG0011692	MYB_related	1	1	1	Horvu_FT11_3H01G124700	Horvu_10350_3H01G117300	HORVU.MOREX.r2.3HG0196100
OG0011695	Dof	1	1	1	Horvu_FT11_3H01G125500	Horvu_10350_3H01G118100	HORVU.MOREX.r2.3HG0196200
OG0011698	MYB_related	1	1	1	Horvu_FT11_3H01G126100	Horvu_10350_3H01G118700	HORVU.MOREX.r2.3HG0196290
OG0011699	C3H	1	1	1	Horvu_FT11_3H01G126400	Horvu_10350_3H01G119000	HORVU.MOREX.r2.3HG0196310
OG0011700	NAC	1	1	1	Horvu_FT11_3H01G126700	Horvu_10350_3H01G119200	HORVU.MOREX.r2.3HG0196360
OG0011704	MYB	1	1	1	Horvu_FT11_3H01G127900	Horvu_10350_3H01G120200	HORVU.MOREX.r2.3HG0196470
OG0011715	MYB_related	1	1	1	Horvu_FT11_3H01G129500	Horvu_10350_3H01G121700	HORVU.MOREX.r2.3HG0196650
OG0011725	WRKY	1	1	1	Horvu_FT11_3H01G132000	Horvu_10350_3H01G124000	HORVU.MOREX.r2.3HG0196880
OG0011726	B3	0	0	1	-	-	HORVU.MOREX.r2.3HG0196890
OG0011727	FAR1	1	1	1	Horvu_FT11_3H01G132500	Horvu_10350_3H01G124600	HORVU.MOREX.r2.3HG0197000
OG0011728	WRKY	1	1	1	Horvu_FT11_3H01G132800	Horvu_10350_3H01G124900	HORVU.MOREX.r2.3HG0197030
OG0011741	C2H2	1	1	1	Horvu_FT11_3H01G134700	Horvu_10350_3H01G126700	HORVU.MOREX.r2.3HG0197280
OG0011756	NF-YC	1	1	1	Horvu_FT11_3H01G136800	Horvu_10350_3H01G129000	HORVU.MOREX.r2.3HG0197520
OG0011758	C2H2	1	1	1	Horvu_FT11_3H01G137200	Horvu_10350_3H01G129500	HORVU.MOREX.r2.3HG0197620
OG0011764	WRKY	1	1	1	Horvu_FT11_3H01G138000	Horvu_10350_3H01G130300	HORVU.MOREX.r2.3HG0197780
OG0011790	HB-other	1	1	1	Horvu_FT11_3H01G145300	Horvu_10350_3H01G138500	HORVU.MOREX.r2.3HG0198680
OG0011818	BES1	1	1	1	Horvu_FT11_3H01G152100	Horvu_10350_3H01G145000	HORVU.MOREX.r2.3HG0199380
OG0011821	G2-like	1	1	1	Horvu_FT11_3H01G152600	Horvu_10350_3H01G145600	HORVU.MOREX.r2.3HG0199430
OG0011840	FAR1	1	2	0	Horvu_FT11_3H01G156100	Horvu_10350_3H01G541700|Horvu_10350_5H01G266600	-
OG0011852	C3H	1	1	1	Horvu_FT11_3H01G159500	Horvu_10350_3H01G151600	HORVU.MOREX.r2.3HG0200320
OG0011853	C3H	1	1	1	Horvu_FT11_3H01G159600	Horvu_10350_3H01G151700	HORVU.MOREX.r2.3HG0200330
OG0011859	bZIP	1	1	1	Horvu_FT11_3H01G160200	Horvu_10350_3H01G152300	HORVU.MOREX.r2.3HG0200390
OG0011889	MYB_related	1	1	1	Horvu_FT11_3H01G165700	Horvu_10350_3H01G158000	HORVU.MOREX.r2.3HG0201240
OG0011901	NF-X1	1	1	1	Horvu_FT11_3H01G168200	Horvu_10350_3H01G160500	HORVU.MOREX.r2.3HG0201650
OG0011907	ERF	1	1	1	Horvu_FT11_3H01G169300	Horvu_10350_3H01G161400	HORVU.MOREX.r2.3HG0201820
OG0011915	M-type_MADS	1	1	1	Horvu_FT11_3H01G170800	Horvu_10350_3H01G163100	HORVU.MOREX.r2.3HG0201980
OG0011923	BES1	1	1	1	Horvu_FT11_3H01G172700	Horvu_10350_3H01G165400	HORVU.MOREX.r2.3HG0202180
OG0011926	DBB	1	1	1	Horvu_FT11_3H01G173000	Horvu_10350_3H01G165800	HORVU.MOREX.r2.3HG0202210
OG0011929	MIKC_MADS	1	1	1	Horvu_FT11_3H01G174200	Horvu_10350_3H01G166700	HORVU.MOREX.r2.3HG0202320
OG0011932	ERF	1	1	1	Horvu_FT11_3H01G174900	Horvu_10350_3H01G167500	HORVU.MOREX.r2.3HG0202400
OG0011938	ERF	1	1	1	Horvu_FT11_3H01G176000	Horvu_10350_3H01G168500	HORVU.MOREX.r2.3HG0202530
OG0011943	HD-ZIP	1	1	1	Horvu_FT11_3H01G176500	Horvu_10350_3H01G169000	HORVU.MOREX.r2.3HG0202580
OG0011945	M-type_MADS	1	1	1	Horvu_FT11_3H01G176700	Horvu_10350_3H01G169400	HORVU.MOREX.r2.3HG0202600
OG0011970	bHLH	1	1	1	Horvu_FT11_3H01G181000	Horvu_10350_3H01G173200	HORVU.MOREX.r2.3HG0203290
OG0011993	TCP	1	1	1	Horvu_FT11_3H01G184900	Horvu_10350_3H01G177000	HORVU.MOREX.r2.3HG0203860
OG0012001	bZIP	1	1	1	Horvu_FT11_3H01G187000	Horvu_10350_3H01G179200	HORVU.MOREX.r2.3HG0204170
OG0012042	B3	1	1	1	Horvu_FT11_3H01G192500	Horvu_10350_3H01G184900	HORVU.MOREX.r2.3HG0204960
OG0012064	ERF	1	1	1	Horvu_FT11_3H01G196700	Horvu_10350_3H01G188400	HORVU.MOREX.r2.3HG0205590
OG0012082	C2H2	1	1	1	Horvu_FT11_3H01G200300	Horvu_10350_3H01G191500	HORVU.MOREX.r2.3HG0206130
OG0012101	MYB	1	1	1	Horvu_FT11_3H01G203500	Horvu_10350_3H01G195000	HORVU.MOREX.r2.3HG0206530
OG0012144	bHLH	1	1	1	Horvu_FT11_3H01G210800	Horvu_10350_3H01G201100	HORVU.MOREX.r2.3HG0207450
OG0012148	ARF	1	1	1	Horvu_FT11_3H01G211200	Horvu_10350_3H01G201500	HORVU.MOREX.r2.3HG0207490
OG0012150	Nin-like	1	1	1	Horvu_FT11_3H01G211700	Horvu_10350_3H01G202100	HORVU.MOREX.r2.3HG0207560
OG0012160	G2-like	1	1	1	Horvu_FT11_3H01G213600	Horvu_10350_3H01G204100	HORVU.MOREX.r2.3HG0207800
OG0012171	NAC	1	1	1	Horvu_FT11_3H01G215600	Horvu_10350_3H01G205900	HORVU.MOREX.r2.3HG0208070
OG0012181	C2H2	1	1	1	Horvu_FT11_3H01G218600	Horvu_10350_3H01G209000	HORVU.MOREX.r2.3HG0208500
OG0012183	LBD	1	1	1	Horvu_FT11_3H01G218800	Horvu_10350_3H01G209200	HORVU.MOREX.r2.3HG0208550
OG0012204	Nin-like	1	1	1	Horvu_FT11_3H01G222700	Horvu_10350_3H01G213200	HORVU.MOREX.r2.3HG0209020
OG0012208	WRKY	1	1	1	Horvu_FT11_3H01G223200	Horvu_10350_3H01G213700	HORVU.MOREX.r2.3HG0209060
OG0012212	FAR1	1	1	1	Horvu_FT11_3H01G223800	Horvu_10350_3H01G214300	HORVU.MOREX.r2.3HG0209140
OG0012222	ERF	1	1	1	Horvu_FT11_3H01G226700	Horvu_10350_3H01G217500	HORVU.MOREX.r2.3HG0209450
OG0012229	C3H	1	1	1	Horvu_FT11_3H01G228200	Horvu_10350_3H01G218700	HORVU.MOREX.r2.3HG0209640
OG0012266	C3H	1	1	1	Horvu_FT11_3H01G236900	Horvu_10350_3H01G227600	HORVU.MOREX.r2.3HG0210880
OG0012268	C3H	1	1	1	Horvu_FT11_3H01G237200	Horvu_10350_3H01G227900	HORVU.MOREX.r2.3HG0210900
OG0012270	GeBP	1	1	1	Horvu_FT11_3H01G237600	Horvu_10350_3H01G228400	HORVU.MOREX.r2.3HG0210940
OG0012290	NAC	1	1	1	Horvu_FT11_3H01G241400	Horvu_10350_3H01G232700	HORVU.MOREX.r2.3HG0211410
OG0012302	Dof	1	1	1	Horvu_FT11_3H01G244000	Horvu_10350_3H01G235200	HORVU.MOREX.r2.3HG0211790
OG0012352	MYB	1	1	1	Horvu_FT11_3H01G253600	Horvu_10350_3H01G245100	HORVU.MOREX.r2.3HG0213150
OG0012367	Dof	1	1	1	Horvu_FT11_3H01G257100	Horvu_10350_3H01G248200	HORVU.MOREX.r2.3HG0213810
OG0012388	C2H2	3	0	0	Horvu_FT11_3H01G261600|Horvu_FT11_5H01G179600|Horvu_FT11_7H01G654600	-	-
OG0012417	bZIP	1	1	1	Horvu_FT11_3H01G269000	Horvu_10350_3H01G260000	HORVU.MOREX.r2.3HG0216190
OG0012469	bZIP	1	1	1	Horvu_FT11_3H01G283700	Horvu_10350_3H01G275400	HORVU.MOREX.r2.3HG0219550
OG0012473	MYB	1	1	1	Horvu_FT11_3H01G284400	Horvu_10350_3H01G276000	HORVU.MOREX.r2.3HG0219620
OG0012499	bHLH	1	1	1	Horvu_FT11_3H01G290200	Horvu_10350_3H01G281800	HORVU.MOREX.r2.3HG0220650
OG0012520	C3H	1	1	1	Horvu_FT11_3H01G295200	Horvu_10350_3H01G286900	HORVU.MOREX.r2.3HG0221360
OG0012521	C2H2	1	1	1	Horvu_FT11_3H01G295300	Horvu_10350_3H01G287000	HORVU.MOREX.r2.3HG0221400
OG0012524	LBD	1	1	1	Horvu_FT11_3H01G295700	Horvu_10350_3H01G287300	HORVU.MOREX.r2.3HG0221440
OG0012529	bHLH	1	1	1	Horvu_FT11_3H01G296500	Horvu_10350_3H01G288300	HORVU.MOREX.r2.3HG0221550
OG0012547	WRKY	1	1	1	Horvu_FT11_3H01G300300	Horvu_10350_3H01G292000	HORVU.MOREX.r2.3HG0222170
OG0012563	MYB_related	1	1	1	Horvu_FT11_3H01G303000	Horvu_10350_3H01G294600	HORVU.MOREX.r2.3HG0222630
OG0012595	MYB_related	1	1	1	Horvu_FT11_3H01G308600	Horvu_10350_3H01G300900	HORVU.MOREX.r2.3HG0223850
OG0012626	CPP	1	1	1	Horvu_FT11_3H01G313500	Horvu_10350_3H01G305700	HORVU.MOREX.r2.3HG0224750
OG0012628	LSD	1	1	1	Horvu_FT11_3H01G313900	Horvu_10350_3H01G306100	HORVU.MOREX.r2.3HG0224840
OG0012644	C3H	1	1	1	Horvu_FT11_3H01G317200	Horvu_10350_3H01G309300	HORVU.MOREX.r2.3HG0225190
OG0012668	MYB_related	1	1	1	Horvu_FT11_3H01G323700	Horvu_10350_3H01G315500	HORVU.MOREX.r2.3HG0226030
OG0012687	WRKY	1	1	1	Horvu_FT11_3H01G327200	Horvu_10350_3H01G319000	HORVU.MOREX.r2.3HG0226640
OG0012689	HSF	1	1	1	Horvu_FT11_3H01G327700	Horvu_10350_3H01G319500	HORVU.MOREX.r2.3HG0226690
OG0012693	WRKY	1	1	1	Horvu_FT11_3H01G328300	Horvu_10350_3H01G320200	HORVU.MOREX.r2.3HG0226770
OG0012712	ZF-HD	1	1	1	Horvu_FT11_3H01G331900	Horvu_10350_3H01G323900	HORVU.MOREX.r2.3HG0227330
OG0012718	MYB	1	1	1	Horvu_FT11_3H01G332700	Horvu_10350_3H01G324700	HORVU.MOREX.r2.3HG0227500
OG0012737	HD-ZIP	1	1	1	Horvu_FT11_3H01G336300	Horvu_10350_3H01G328400	HORVU.MOREX.r2.3HG0228030
OG0012746	C3H	1	1	1	Horvu_FT11_3H01G338000	Horvu_10350_3H01G330100	HORVU.MOREX.r2.3HG0228250
OG0012750	GRAS	1	1	1	Horvu_FT11_3H01G338800	Horvu_10350_3H01G330800	HORVU.MOREX.r2.3HG0228370
OG0012788	WRKY	1	1	1	Horvu_FT11_3H01G345600	Horvu_10350_3H01G337300	HORVU.MOREX.r2.3HG0229370
OG0012792	ERF	1	1	1	Horvu_FT11_3H01G346200	Horvu_10350_3H01G337900	HORVU.MOREX.r2.3HG0229430
OG0012813	GATA	1	1	1	Horvu_FT11_3H01G350400	Horvu_10350_3H01G341800	HORVU.MOREX.r2.3HG0230070
OG0012825	WRKY	1	1	1	Horvu_FT11_3H01G352700	Horvu_10350_3H01G344100	HORVU.MOREX.r2.3HG0230420
OG0012835	NAC	1	1	1	Horvu_FT11_3H01G355700	Horvu_10350_3H01G347000	HORVU.MOREX.r2.3HG0230710
OG0012838	WOX	1	1	1	Horvu_FT11_3H01G356600	Horvu_10350_3H01G347900	HORVU.MOREX.r2.3HG0230800
OG0012848	NAC	1	1	1	Horvu_FT11_3H01G359000	Horvu_10350_3H01G350300	HORVU.MOREX.r2.3HG0231300
OG0012852	HB-other	1	1	1	Horvu_FT11_3H01G359800	Horvu_10350_3H01G351300	HORVU.MOREX.r2.3HG0231400
OG0012860	Trihelix	1	1	1	Horvu_FT11_3H01G361000	Horvu_10350_3H01G352500	HORVU.MOREX.r2.3HG0231530
OG0012872	NAC	1	1	1	Horvu_FT11_3H01G363600	Horvu_10350_3H01G354900	HORVU.MOREX.r2.3HG0231830
OG0012882	E2F/DP	1	1	1	Horvu_FT11_3H01G365600	Horvu_10350_3H01G356800	HORVU.MOREX.r2.3HG0232080
OG0012914	MYB	1	1	1	Horvu_FT11_3H01G370900	Horvu_10350_3H01G362600	HORVU.MOREX.r2.3HG0232780
OG0012956	RAV	1	1	1	Horvu_FT11_3H01G378800	Horvu_10350_3H01G370200	HORVU.MOREX.r2.3HG0233650
OG0012975	MYB	1	1	1	Horvu_FT11_3H01G384600	Horvu_10350_3H01G375200	HORVU.MOREX.r2.3HG0234350
OG0012998	MYB	1	1	1	Horvu_FT11_3H01G388900	Horvu_10350_3H01G379700	HORVU.MOREX.r2.3HG0234850
OG0013015	bHLH	1	1	1	Horvu_FT11_3H01G391300	Horvu_10350_3H01G382500	HORVU.MOREX.r2.3HG0235270
OG0013021	bHLH	1	1	1	Horvu_FT11_3H01G392100	Horvu_10350_3H01G383400	HORVU.MOREX.r2.3HG0235400
OG0013023	MYB_related	1	1	1	Horvu_FT11_3H01G392500	Horvu_10350_3H01G383900	HORVU.MOREX.r2.3HG0235520
OG0013031	MYB	1	1	1	Horvu_FT11_3H01G393500	Horvu_10350_3H01G385000	HORVU.MOREX.r2.3HG0235620
OG0013052	B3	1	1	1	Horvu_FT11_3H01G397000	Horvu_10350_3H01G388400	HORVU.MOREX.r2.3HG0236170
OG0013058	WRKY	1	1	1	Horvu_FT11_3H01G397900	Horvu_10350_3H01G389200	HORVU.MOREX.r2.3HG0236250
OG0013081	Trihelix	1	1	1	Horvu_FT11_3H01G400900	Horvu_10350_3H01G392300	HORVU.MOREX.r2.3HG0236700
OG0013100	MYB	1	1	1	Horvu_FT11_3H01G403800	Horvu_10350_3H01G395400	HORVU.MOREX.r2.3HG0237120
OG0013108	B3	1	1	1	Horvu_FT11_3H01G404800	Horvu_10350_3H01G396400	HORVU.MOREX.r2.3HG0237230
OG0013110	B3	1	1	1	Horvu_FT11_3H01G405300	Horvu_10350_3H01G396800	HORVU.MOREX.r2.3HG0237270
OG0013119	MIKC_MADS	1	1	1	Horvu_FT11_3H01G406900	Horvu_10350_3H01G398500	HORVU.MOREX.r2.3HG0237490
OG0013143	WRKY	1	1	1	Horvu_FT11_3H01G410200	Horvu_10350_3H01G401800	HORVU.MOREX.r2.3HG0237940
OG0013156	WRKY	1	1	1	Horvu_FT11_3H01G414800	Horvu_10350_3H01G404800	HORVU.MOREX.r2.3HG0238260
OG0013204	GATA	1	1	1	Horvu_FT11_3H01G422800	Horvu_10350_3H01G412700	HORVU.MOREX.r2.3HG0239300
OG0013216	HB-PHD	1	1	1	Horvu_FT11_3H01G425300	Horvu_10350_3H01G415300	HORVU.MOREX.r2.3HG0239630
OG0013226	HSF	1	1	1	Horvu_FT11_3H01G426900	Horvu_10350_3H01G416800	HORVU.MOREX.r2.3HG0239810
OG0013231	WRKY	1	1	1	Horvu_FT11_3H01G427600	Horvu_10350_3H01G417500	HORVU.MOREX.r2.3HG0239890
OG0013255	ARF	1	1	1	Horvu_FT11_3H01G431000	Horvu_10350_3H01G420800	HORVU.MOREX.r2.3HG0240310
OG0013269	bZIP	1	1	1	Horvu_FT11_3H01G433400	Horvu_10350_3H01G422800	HORVU.MOREX.r2.3HG0240630
OG0013295	HD-ZIP	1	1	1	Horvu_FT11_3H01G437300	Horvu_10350_3H01G426600	HORVU.MOREX.r2.3HG0241150
OG0013300	CPP	1	1	1	Horvu_FT11_3H01G438500	Horvu_10350_3H01G428100	HORVU.MOREX.r2.3HG0241350
OG0013314	TCP	1	1	1	Horvu_FT11_3H01G440700	Horvu_10350_3H01G430700	HORVU.MOREX.r2.3HG0241750
OG0013385	LBD	1	1	1	Horvu_FT11_3H01G450700	Horvu_10350_3H01G441300	HORVU.MOREX.r2.3HG0243150
OG0013404	bHLH	1	1	1	Horvu_FT11_3H01G453300	Horvu_10350_3H01G444000	HORVU.MOREX.r2.3HG0243510
OG0013465	bHLH	1	1	0	Horvu_FT11_3H01G463700	Horvu_10350_3H01G453300	-
OG0013473	C2H2	1	1	1	Horvu_FT11_3H01G465200	Horvu_10350_3H01G454600	HORVU.MOREX.r2.3HG0244840
OG0013484	HD-ZIP	1	1	1	Horvu_FT11_3H01G466800	Horvu_10350_3H01G456200	HORVU.MOREX.r2.3HG0245040
OG0013502	ERF	1	1	1	Horvu_FT11_3H01G469600	Horvu_10350_3H01G458900	HORVU.MOREX.r2.3HG0245400
OG0013503	ERF	1	1	1	Horvu_FT11_3H01G469800	Horvu_10350_3H01G459100	HORVU.MOREX.r2.3HG0245410
OG0013522	bZIP	1	1	1	Horvu_FT11_3H01G472700	Horvu_10350_3H01G462100	HORVU.MOREX.r2.3HG0245710
OG0013550	bZIP	1	1	1	Horvu_FT11_3H01G476900	Horvu_10350_3H01G465700	HORVU.MOREX.r2.3HG0246180
OG0013563	MYB	1	1	1	Horvu_FT11_3H01G479200	Horvu_10350_3H01G468600	HORVU.MOREX.r2.3HG0246570
OG0013570	bZIP	1	1	1	Horvu_FT11_3H01G480200	Horvu_10350_3H01G469400	HORVU.MOREX.r2.3HG0246690
OG0013571	AP2	1	1	1	Horvu_FT11_3H01G480400	Horvu_10350_3H01G469500	HORVU.MOREX.r2.3HG0246740
OG0013590	NAC	1	1	1	Horvu_FT11_3H01G483200	Horvu_10350_3H01G472900	HORVU.MOREX.r2.3HG0247070
OG0013611	WOX	1	1	1	Horvu_FT11_3H01G487000	Horvu_10350_3H01G476800	HORVU.MOREX.r2.3HG0247620
OG0013618	WRKY	1	1	1	Horvu_FT11_3H01G488400	Horvu_10350_3H01G478100	HORVU.MOREX.r2.3HG0247760
OG0013619	WRKY	1	1	1	Horvu_FT11_3H01G488700	Horvu_10350_3H01G478500	HORVU.MOREX.r2.3HG0247770
OG0013620	WRKY	1	1	1	Horvu_FT11_3H01G488800	Horvu_10350_3H01G478800	HORVU.MOREX.r2.3HG0247800
OG0013621	WRKY	1	1	1	Horvu_FT11_3H01G488900	Horvu_10350_3H01G478900	HORVU.MOREX.r2.3HG0247830
OG0013622	WRKY	1	1	1	Horvu_FT11_3H01G489000	Horvu_10350_3H01G479000	HORVU.MOREX.r2.3HG0247840
OG0013623	WRKY	1	1	1	Horvu_FT11_3H01G489100	Horvu_10350_3H01G479100	HORVU.MOREX.r2.3HG0247850
OG0013674	MYB	1	1	1	Horvu_FT11_3H01G498700	Horvu_10350_3H01G487800	HORVU.MOREX.r2.3HG0248920
OG0013690	C2H2	1	1	1	Horvu_FT11_3H01G501400	Horvu_10350_3H01G490500	HORVU.MOREX.r2.3HG0249360
OG0013706	ERF	1	1	1	Horvu_FT11_3H01G504100	Horvu_10350_3H01G493200	HORVU.MOREX.r2.3HG0249690
OG0013713	bZIP	1	1	1	Horvu_FT11_3H01G505200	Horvu_10350_3H01G494600	HORVU.MOREX.r2.3HG0249890
OG0013718	NAC	1	1	1	Horvu_FT11_3H01G505800	Horvu_10350_3H01G495400	HORVU.MOREX.r2.3HG0249980
OG0013738	MYB	1	1	1	Horvu_FT11_3H01G508500	Horvu_10350_3H01G498200	HORVU.MOREX.r2.3HG0250370
OG0013739	NAC	1	1	1	Horvu_FT11_3H01G508900	Horvu_10350_3H01G498600	HORVU.MOREX.r2.3HG0250450
OG0013758	C2H2	1	1	1	Horvu_FT11_3H01G512300	Horvu_10350_3H01G501800	HORVU.MOREX.r2.3HG0250790
OG0013761	bZIP	1	1	1	Horvu_FT11_3H01G512800	Horvu_10350_3H01G502300	HORVU.MOREX.r2.3HG0250850
OG0013763	bZIP	1	1	1	Horvu_FT11_3H01G513000	Horvu_10350_3H01G502500	HORVU.MOREX.r2.3HG0250900
OG0013764	C2H2	1	1	1	Horvu_FT11_3H01G513200	Horvu_10350_3H01G502700	HORVU.MOREX.r2.3HG0250910
OG0013788	MYB	1	1	1	Horvu_FT11_3H01G516300	Horvu_10350_3H01G505800	HORVU.MOREX.r2.3HG0251230
OG0013793	WOX	1	1	1	Horvu_FT11_3H01G517000	Horvu_10350_3H01G506700	HORVU.MOREX.r2.3HG0251360
OG0013797	MYB_related	1	1	1	Horvu_FT11_3H01G517800	Horvu_10350_3H01G507400	HORVU.MOREX.r2.3HG0251460
OG0013815	MYB	1	1	1	Horvu_FT11_3H01G520400	Horvu_10350_3H01G509700	HORVU.MOREX.r2.3HG0251820
OG0013825	TALE	1	1	1	Horvu_FT11_3H01G521600	Horvu_10350_3H01G511200	HORVU.MOREX.r2.3HG0251940
OG0013838	G2-like	1	1	1	Horvu_FT11_3H01G523600	Horvu_10350_3H01G513000	HORVU.MOREX.r2.3HG0252160
OG0013846	WRKY	1	1	1	Horvu_FT11_3H01G525000	Horvu_10350_3H01G514600	HORVU.MOREX.r2.3HG0252360
OG0013849	GRAS	1	1	1	Horvu_FT11_3H01G525700	Horvu_10350_3H01G515200	HORVU.MOREX.r2.3HG0252430
OG0013852	M-type_MADS	1	1	1	Horvu_FT11_3H01G526000	Horvu_10350_3H01G515600	HORVU.MOREX.r2.3HG0252480
OG0013853	MYB	1	1	1	Horvu_FT11_3H01G526100	Horvu_10350_3H01G515700	HORVU.MOREX.r2.3HG0252510
OG0013859	WOX	1	1	1	Horvu_FT11_3H01G527000	Horvu_10350_3H01G516800	HORVU.MOREX.r2.3HG0252610
OG0013860	WOX	1	1	1	Horvu_FT11_3H01G527100	Horvu_10350_3H01G516900	HORVU.MOREX.r2.3HG0252620
OG0013870	C2H2	1	1	1	Horvu_FT11_3H01G528500	Horvu_10350_3H01G518800	HORVU.MOREX.r2.3HG0252820
OG0013874	C2H2	1	1	1	Horvu_FT11_3H01G529100	Horvu_10350_3H01G519400	HORVU.MOREX.r2.3HG0252860
OG0013897	C3H	1	1	1	Horvu_FT11_3H01G532200	Horvu_10350_3H01G523000	HORVU.MOREX.r2.3HG0253280
OG0013917	bHLH	1	1	1	Horvu_FT11_3H01G534700	Horvu_10350_3H01G525700	HORVU.MOREX.r2.3HG0253600
OG0013945	WRKY	1	1	1	Horvu_FT11_3H01G538200	Horvu_10350_3H01G529300	HORVU.MOREX.r2.3HG0254080
OG0013954	LBD	1	1	1	Horvu_FT11_3H01G539600	Horvu_10350_3H01G531200	HORVU.MOREX.r2.3HG0254270
OG0013961	B3	1	1	1	Horvu_FT11_3H01G540500	Horvu_10350_3H01G532300	HORVU.MOREX.r2.3HG0254380
OG0013962	ARR-B	1	1	1	Horvu_FT11_3H01G541000	Horvu_10350_3H01G532600	HORVU.MOREX.r2.3HG0254410
OG0013971	HSF	1	1	1	Horvu_FT11_3H01G543500	Horvu_10350_3H01G534100	HORVU.MOREX.r2.3HG0254660
OG0013983	bHLH	1	1	1	Horvu_FT11_3H01G545300	Horvu_10350_3H01G536400	HORVU.MOREX.r2.3HG0254920
OG0013986	AP2	1	1	1	Horvu_FT11_3H01G545900	Horvu_10350_3H01G536900	HORVU.MOREX.r2.3HG0254970
OG0013991	EIL	1	1	1	Horvu_FT11_3H01G546400	Horvu_10350_3H01G537400	HORVU.MOREX.r2.3HG0255020
OG0014038	LBD	1	1	1	Horvu_FT11_3H01G554900	Horvu_10350_3H01G545300	HORVU.MOREX.r2.3HG0256030
OG0014039	C2H2	1	1	1	Horvu_FT11_3H01G555400	Horvu_10350_3H01G545700	HORVU.MOREX.r2.3HG0256070
OG0014047	NAC	1	1	1	Horvu_FT11_3H01G556200	Horvu_10350_3H01G547000	HORVU.MOREX.r2.3HG0256190
OG0014048	Dof	1	1	1	Horvu_FT11_3H01G556500	Horvu_10350_3H01G547100	HORVU.MOREX.r2.3HG0256200
OG0014062	B3	1	1	1	Horvu_FT11_3H01G558000	Horvu_10350_3H01G548600	HORVU.MOREX.r2.3HG0256410
OG0014068	NAC	1	1	1	Horvu_FT11_3H01G558600	Horvu_10350_3H01G549200	HORVU.MOREX.r2.3HG0256480
OG0014072	MIKC_MADS	1	1	1	Horvu_FT11_3H01G559200	Horvu_10350_3H01G549800	HORVU.MOREX.r2.3HG0256620
OG0014085	GRAS	1	1	1	Horvu_FT11_3H01G561200	Horvu_10350_3H01G551900	HORVU.MOREX.r2.3HG0256830
OG0014103	NAC	1	1	0	Horvu_FT11_3H01G564300	Horvu_10350_3H01G554500	-
OG0014113	MYB_related	1	1	1	Horvu_FT11_3H01G566800	Horvu_10350_3H01G557200	HORVU.MOREX.r2.3HG0257350
OG0014126	C2H2	1	1	1	Horvu_FT11_3H01G568600	Horvu_10350_3H01G559100	HORVU.MOREX.r2.3HG0257590
OG0014127	C2H2	1	1	1	Horvu_FT11_3H01G568700	Horvu_10350_3H01G559200	HORVU.MOREX.r2.3HG0257600
OG0014142	B3	1	1	1	Horvu_FT11_3H01G571500	Horvu_10350_3H01G562100	HORVU.MOREX.r2.3HG0257850
OG0014148	MYB	1	1	1	Horvu_FT11_3H01G572800	Horvu_10350_3H01G563500	HORVU.MOREX.r2.3HG0257990
OG0014173	bHLH	1	1	1	Horvu_FT11_3H01G576700	Horvu_10350_3H01G567100	HORVU.MOREX.r2.3HG0258420
OG0014181	C3H	1	1	1	Horvu_FT11_3H01G578100	Horvu_10350_3H01G568600	HORVU.MOREX.r2.3HG0258540
OG0014236	SBP	1	1	1	Horvu_FT11_3H01G588400	Horvu_10350_3H01G577600	HORVU.MOREX.r2.3HG0259540
OG0014242	CAMTA	1	1	1	Horvu_FT11_3H01G589300	Horvu_10350_3H01G578600	HORVU.MOREX.r2.3HG0259650
OG0014251	FAR1	1	1	1	Horvu_FT11_3H01G590400	Horvu_10350_3H01G580000	HORVU.MOREX.r2.3HG0259810
OG0014253	M-type_MADS	1	1	1	Horvu_FT11_3H01G590700	Horvu_10350_3H01G580400	HORVU.MOREX.r2.3HG0259880
OG0014261	TCP	1	1	1	Horvu_FT11_3H01G592200	Horvu_10350_3H01G581900	HORVU.MOREX.r2.3HG0260090
OG0014275	NAC	1	1	1	Horvu_FT11_3H01G594600	Horvu_10350_3H01G584100	HORVU.MOREX.r2.3HG0260390
OG0014282	MYB	1	1	1	Horvu_FT11_3H01G595700	Horvu_10350_3H01G585300	HORVU.MOREX.r2.3HG0260560
OG0014291	Trihelix	1	1	1	Horvu_FT11_3H01G597600	Horvu_10350_3H01G587300	HORVU.MOREX.r2.3HG0260820
OG0014297	bHLH	1	1	1	Horvu_FT11_3H01G598400	Horvu_10350_3H01G588200	HORVU.MOREX.r2.3HG0260940
OG0014350	M-type_MADS	1	1	1	Horvu_FT11_3H01G608500	Horvu_10350_3H01G597500	HORVU.MOREX.r2.3HG0262200
OG0014351	HB-other	1	1	1	Horvu_FT11_3H01G608600	Horvu_10350_3H01G597700	HORVU.MOREX.r2.3HG0262210
OG0014360	C2H2	1	1	1	Horvu_FT11_3H01G611100	Horvu_10350_3H01G599200	HORVU.MOREX.r2.3HG0262340
OG0014362	NF-YB	1	1	1	Horvu_FT11_3H01G611800	Horvu_10350_3H01G600000	HORVU.MOREX.r2.3HG0262430
OG0014363	NF-YB	1	1	1	Horvu_FT11_3H01G612000	Horvu_10350_3H01G600200	HORVU.MOREX.r2.3HG0262440
OG0014388	B3	1	1	1	Horvu_FT11_3H01G615700	Horvu_10350_3H01G604400	HORVU.MOREX.r2.3HG0262860
OG0014446	MYB	1	1	1	Horvu_FT11_3H01G626100	Horvu_10350_3H01G615700	HORVU.MOREX.r2.3HG0264050
OG0014448	FAR1	1	2	0	Horvu_FT11_3H01G626800	Horvu_10350_3H01G109300|Horvu_10350_7H01G135800	-
OG0014488	B3	1	1	1	Horvu_FT11_3H01G639200	Horvu_10350_3H01G629300	HORVU.MOREX.r2.3HG0266240
OG0014491	B3	1	1	1	Horvu_FT11_3H01G639800	Horvu_10350_3H01G629900	HORVU.MOREX.r2.3HG0266360
OG0014492	B3	1	1	1	Horvu_FT11_3H01G639900	Horvu_10350_3H01G630100	HORVU.MOREX.r2.3HG0266370
OG0014493	B3	1	1	1	Horvu_FT11_3H01G640000	Horvu_10350_3H01G630200	HORVU.MOREX.r2.3HG0266400
OG0014494	B3	1	1	1	Horvu_FT11_3H01G640400	Horvu_10350_3H01G630300	HORVU.MOREX.r2.3HG0266420
OG0014510	GRAS	1	1	1	Horvu_FT11_3H01G643100	Horvu_10350_3H01G633100	HORVU.MOREX.r2.3HG0266720
OG0014570	bHLH	1	1	1	Horvu_FT11_3H01G657800	Horvu_10350_3H01G647500	HORVU.MOREX.r2.3HG0268420
OG0014571	bHLH	1	1	1	Horvu_FT11_3H01G657900	Horvu_10350_3H01G647600	HORVU.MOREX.r2.3HG0268430
OG0014572	bHLH	1	1	1	Horvu_FT11_3H01G658100	Horvu_10350_3H01G647800	HORVU.MOREX.r2.3HG0268450
OG0014585	SRS	1	1	1	Horvu_FT11_3H01G660300	Horvu_10350_3H01G649900	HORVU.MOREX.r2.3HG0268760
OG0014591	LBD	1	1	1	Horvu_FT11_3H01G661100	Horvu_10350_3H01G650500	HORVU.MOREX.r2.3HG0268860
OG0014615	C2H2	1	1	1	Horvu_FT11_3H01G667900	Horvu_10350_3H01G656700	HORVU.MOREX.r2.3HG0269590
OG0014756	G2-like	1	1	1	Horvu_FT11_3H01G702900	Horvu_10350_3H01G691200	HORVU.MOREX.r2.3HG0273500
OG0014760	WRKY	1	1	1	Horvu_FT11_3H01G704100	Horvu_10350_3H01G693300	HORVU.MOREX.r2.3HG0273730
OG0014791	GATA	1	1	1	Horvu_FT11_3H01G711200	Horvu_10350_3H01G705300	HORVU.MOREX.r2.3HG0275620
OG0014816	M-type_MADS	1	1	1	Horvu_FT11_3H01G718400	Horvu_10350_3H01G703100	HORVU.MOREX.r2.3HG0275020
OG0014817	M-type_MADS	1	1	1	Horvu_FT11_3H01G718500	Horvu_10350_3H01G703000	HORVU.MOREX.r2.3HG0275010
OG0014818	M-type_MADS	1	0	1	Horvu_FT11_3H01G718600	-	HORVU.MOREX.r2.3HG0275000
OG0014819	MYB	1	1	1	Horvu_FT11_3H01G718700	Horvu_10350_3H01G702900	HORVU.MOREX.r2.3HG0274990
OG0014833	Dof	1	1	1	Horvu_FT11_3H01G722200	Horvu_10350_3H01G700100	HORVU.MOREX.r2.3HG0274610
OG0014834	Dof	1	1	1	Horvu_FT11_3H01G722300	Horvu_10350_3H01G700000	HORVU.MOREX.r2.3HG0274600
OG0014835	Dof	1	1	1	Horvu_FT11_3H01G722400	Horvu_10350_3H01G699900	HORVU.MOREX.r2.3HG0274590
OG0014853	ERF	1	1	1	Horvu_FT11_4H01G001500	Horvu_10350_4H01G001700	HORVU.MOREX.r2.4HG0275980
OG0014854	ERF	1	1	1	Horvu_FT11_4H01G001600	Horvu_10350_4H01G001600	HORVU.MOREX.r2.4HG0276000
OG0014870	C2H2	1	1	1	Horvu_FT11_4H01G004000	Horvu_10350_4H01G003900	HORVU.MOREX.r2.4HG0276330
OG0014875	BES1	1	1	1	Horvu_FT11_4H01G004800	Horvu_10350_4H01G004800	HORVU.MOREX.r2.4HG0276490
OG0014881	NF-YB	1	1	1	Horvu_FT11_4H01G006000	Horvu_10350_4H01G006100	HORVU.MOREX.r2.4HG0276650
OG0014888	FAR1	1	1	1	Horvu_FT11_4H01G008400	Horvu_10350_4H01G007600	HORVU.MOREX.r2.7HG0545510
OG0014913	G2-like	1	1	1	Horvu_FT11_4H01G012300	Horvu_10350_4H01G012300	HORVU.MOREX.r2.4HG0277440
OG0014922	FAR1	1	1	1	Horvu_FT11_4H01G013800	Horvu_10350_4H01G013600	HORVU.MOREX.r2.4HG0277580
OG0014930	WRKY	1	1	1	Horvu_FT11_4H01G014900	Horvu_10350_4H01G014700	HORVU.MOREX.r2.4HG0277700
OG0014935	LBD	1	1	1	Horvu_FT11_4H01G015500	Horvu_10350_4H01G015300	HORVU.MOREX.r2.4HG0277770
OG0014953	Trihelix	1	1	1	Horvu_FT11_4H01G018700	Horvu_10350_4H01G018500	HORVU.MOREX.r2.4HG0278100
OG0014967	bHLH	1	1	1	Horvu_FT11_4H01G020500	Horvu_10350_4H01G020300	HORVU.MOREX.r2.4HG0278310
OG0014968	bHLH	1	1	1	Horvu_FT11_4H01G020700	Horvu_10350_4H01G020400	HORVU.MOREX.r2.4HG0278320
OG0014974	TALE	1	1	1	Horvu_FT11_4H01G021300	Horvu_10350_4H01G021100	HORVU.MOREX.r2.4HG0278420
OG0014976	HB-other	1	1	1	Horvu_FT11_4H01G021600	Horvu_10350_4H01G021500	HORVU.MOREX.r2.4HG0278480
OG0014979	GRF	1	1	1	Horvu_FT11_4H01G021900	Horvu_10350_4H01G021800	HORVU.MOREX.r2.4HG0278530
OG0014985	M-type_MADS	1	1	1	Horvu_FT11_4H01G022800	Horvu_10350_4H01G022700	HORVU.MOREX.r2.4HG0278630
OG0014993	TALE	1	1	1	Horvu_FT11_4H01G023700	Horvu_10350_4H01G023800	HORVU.MOREX.r2.4HG0278790
OG0014994	TALE	1	1	1	Horvu_FT11_4H01G023900	Horvu_10350_4H01G023900	HORVU.MOREX.r2.4HG0278810
OG0015010	GATA	1	1	1	Horvu_FT11_4H01G026000	Horvu_10350_4H01G026200	HORVU.MOREX.r2.4HG0278990
OG0015019	CPP	1	1	1	Horvu_FT11_4H01G027200	Horvu_10350_4H01G027300	HORVU.MOREX.r2.4HG0279150
OG0015065	NF-YA	1	1	1	Horvu_FT11_4H01G034600	Horvu_10350_4H01G034200	HORVU.MOREX.r2.4HG0279830
OG0015070	C3H	1	1	1	Horvu_FT11_4H01G035400	Horvu_10350_4H01G035000	HORVU.MOREX.r2.4HG0279920
OG0015108	GRAS	1	1	1	Horvu_FT11_4H01G042500	Horvu_10350_4H01G042500	HORVU.MOREX.r2.4HG0280720
OG0015111	TCP	1	1	1	Horvu_FT11_4H01G043100	Horvu_10350_4H01G042900	HORVU.MOREX.r2.4HG0280760
OG0015118	GeBP	1	1	1	Horvu_FT11_4H01G044200	Horvu_10350_4H01G044000	HORVU.MOREX.r2.4HG0280890
OG0015132	CO-like	1	1	1	Horvu_FT11_4H01G046100	Horvu_10350_4H01G045600	HORVU.MOREX.r2.4HG0281110
OG0015164	ZF-HD	1	1	1	Horvu_FT11_4H01G051000	Horvu_10350_4H01G050600	HORVU.MOREX.r2.4HG0281810
OG0015170	bHLH	1	1	1	Horvu_FT11_4H01G051600	Horvu_10350_4H01G051300	HORVU.MOREX.r2.4HG0281900
OG0015177	MYB	1	1	1	Horvu_FT11_4H01G052700	Horvu_10350_4H01G052200	HORVU.MOREX.r2.4HG0282000
OG0015189	GRAS	1	1	1	Horvu_FT11_4H01G054500	Horvu_10350_4H01G054300	HORVU.MOREX.r2.4HG0282240
OG0015208	bHLH	1	1	1	Horvu_FT11_4H01G058000	Horvu_10350_4H01G057700	HORVU.MOREX.r2.4HG0282610
OG0015221	TALE	1	1	1	Horvu_FT11_4H01G059900	Horvu_10350_4H01G059400	HORVU.MOREX.r2.4HG0282910
OG0015230	bHLH	1	1	1	Horvu_FT11_4H01G061300	Horvu_10350_4H01G060400	HORVU.MOREX.r2.4HG0283050
OG0015237	GRF	1	1	1	Horvu_FT11_4H01G062000	Horvu_10350_4H01G061100	HORVU.MOREX.r2.4HG0283150
OG0015256	TALE	1	1	1	Horvu_FT11_4H01G064500	Horvu_10350_4H01G063600	HORVU.MOREX.r2.4HG0283500
OG0015272	GATA	1	1	1	Horvu_FT11_4H01G066600	Horvu_10350_4H01G065900	HORVU.MOREX.r2.4HG0283820
OG0015308	WRKY	1	1	1	Horvu_FT11_4H01G073100	Horvu_10350_4H01G071400	HORVU.MOREX.r2.4HG0284540
OG0015327	NAC	1	1	1	Horvu_FT11_4H01G076400	Horvu_10350_4H01G075000	HORVU.MOREX.r2.4HG0284900
OG0015328	G2-like	1	1	1	Horvu_FT11_4H01G076600	Horvu_10350_4H01G075100	HORVU.MOREX.r2.4HG0284920
OG0015330	B3	1	1	1	Horvu_FT11_4H01G076900	Horvu_10350_4H01G075300	HORVU.MOREX.r2.4HG0284940
OG0015331	B3	1	1	1	Horvu_FT11_4H01G077000	Horvu_10350_4H01G075400	HORVU.MOREX.r2.4HG0284950
OG0015332	B3	1	1	1	Horvu_FT11_4H01G077100	Horvu_10350_4H01G075500	HORVU.MOREX.r2.4HG0284980
OG0015333	B3	1	1	1	Horvu_FT11_4H01G077300	Horvu_10350_4H01G075700	HORVU.MOREX.r2.4HG0285000
OG0015334	B3	1	1	1	Horvu_FT11_4H01G077600	Horvu_10350_4H01G075800	HORVU.MOREX.r2.4HG0285010
OG0015335	B3	1	1	1	Horvu_FT11_4H01G077800	Horvu_10350_4H01G076200	HORVU.MOREX.r2.4HG0285040
OG0015362	C2H2	1	1	1	Horvu_FT11_4H01G082300	Horvu_10350_4H01G081000	HORVU.MOREX.r2.4HG0285570
OG0015376	ERF	1	1	1	Horvu_FT11_4H01G085700	Horvu_10350_4H01G084900	HORVU.MOREX.r2.4HG0285980
OG0015377	LBD	1	1	1	Horvu_FT11_4H01G085800	Horvu_10350_4H01G085000	HORVU.MOREX.r2.4HG0285990
OG0015379	C2H2	1	1	1	Horvu_FT11_4H01G086300	Horvu_10350_4H01G085400	HORVU.MOREX.r2.4HG0286060
OG0015385	LBD	1	1	1	Horvu_FT11_4H01G087900	Horvu_10350_4H01G086800	HORVU.MOREX.r2.4HG0286150
OG0015391	bHLH	1	1	1	Horvu_FT11_4H01G089500	Horvu_10350_4H01G087600	HORVU.MOREX.r2.4HG0286250
OG0015396	Dof	1	1	1	Horvu_FT11_4H01G090200	Horvu_10350_4H01G088500	HORVU.MOREX.r2.4HG0286330
OG0015398	B3	1	1	1	Horvu_FT11_4H01G090400	Horvu_10350_4H01G088700	HORVU.MOREX.r2.4HG0286350
OG0015409	B3	1	1	1	Horvu_FT11_4H01G092500	Horvu_10350_4H01G090500	HORVU.MOREX.r2.4HG0286620
OG0015411	B3	1	1	1	Horvu_FT11_4H01G092800	Horvu_10350_4H01G090800	HORVU.MOREX.r2.4HG0286630
OG0015412	B3	1	1	1	Horvu_FT11_4H01G092900	Horvu_10350_4H01G090900	HORVU.MOREX.r2.4HG0286640
OG0015418	HD-ZIP	1	1	1	Horvu_FT11_4H01G093900	Horvu_10350_4H01G092100	HORVU.MOREX.r2.4HG0286760
OG0015422	Nin-like	1	1	1	Horvu_FT11_4H01G094700	Horvu_10350_4H01G092900	HORVU.MOREX.r2.4HG0286850
OG0015448	ZF-HD	1	1	1	Horvu_FT11_4H01G098500	Horvu_10350_4H01G096800	HORVU.MOREX.r2.4HG0287360
OG0015454	ERF	1	1	1	Horvu_FT11_4H01G099300	Horvu_10350_4H01G097700	HORVU.MOREX.r2.4HG0287500
OG0015491	bZIP	1	1	1	Horvu_FT11_4H01G106100	Horvu_10350_4H01G104600	HORVU.MOREX.r2.4HG0288270
OG0015515	MYB	1	1	1	Horvu_FT11_4H01G110500	Horvu_10350_4H01G108700	HORVU.MOREX.r2.4HG0288820
OG0015546	B3	1	1	1	Horvu_FT11_4H01G115500	Horvu_10350_4H01G114000	HORVU.MOREX.r2.4HG0289390
OG0015554	C2H2	1	1	1	Horvu_FT11_4H01G117200	Horvu_10350_4H01G115300	HORVU.MOREX.r2.4HG0289530
OG0015562	GATA	1	1	1	Horvu_FT11_4H01G118400	Horvu_10350_4H01G116700	HORVU.MOREX.r2.4HG0289730
OG0015569	NAC	1	1	1	Horvu_FT11_4H01G119900	Horvu_10350_4H01G118000	HORVU.MOREX.r2.4HG0289880
OG0015582	MYB	1	1	1	Horvu_FT11_4H01G122400	Horvu_10350_4H01G120900	HORVU.MOREX.r2.4HG0290190
OG0015591	B3	1	1	1	Horvu_FT11_4H01G124500	Horvu_10350_4H01G122900	HORVU.MOREX.r2.4HG0290410
OG0015592	B3	1	1	1	Horvu_FT11_4H01G124600	Horvu_10350_4H01G123000	HORVU.MOREX.r2.4HG0290420
OG0015605	B3	1	1	1	Horvu_FT11_4H01G127900	Horvu_10350_4H01G126600	HORVU.MOREX.r2.4HG0290920
OG0015606	TCP	1	1	1	Horvu_FT11_4H01G128300	Horvu_10350_4H01G127000	HORVU.MOREX.r2.4HG0290970
OG0015625	C2H2	1	1	1	Horvu_FT11_4H01G131700	Horvu_10350_4H01G130500	HORVU.MOREX.r2.4HG0291390
OG0015640	Trihelix	1	1	1	Horvu_FT11_4H01G134000	Horvu_10350_4H01G132400	HORVU.MOREX.r2.4HG0291630
OG0015649	GRAS	1	1	1	Horvu_FT11_4H01G135800	Horvu_10350_4H01G133800	HORVU.MOREX.r2.4HG0291920
OG0015651	bZIP	1	1	1	Horvu_FT11_4H01G136200	Horvu_10350_4H01G134000	HORVU.MOREX.r2.4HG0291940
OG0015661	TALE	1	1	1	Horvu_FT11_4H01G138200	Horvu_10350_4H01G135800	HORVU.MOREX.r2.4HG0292180
OG0015662	bHLH	1	1	1	Horvu_FT11_4H01G138300	Horvu_10350_4H01G135900	HORVU.MOREX.r2.4HG0292190
OG0015690	B3	1	1	1	Horvu_FT11_4H01G144500	Horvu_10350_4H01G142000	HORVU.MOREX.r2.4HG0293040
OG0015693	bZIP	1	1	1	Horvu_FT11_4H01G145000	Horvu_10350_4H01G142600	HORVU.MOREX.r2.4HG0293150
OG0015723	WRKY	1	1	1	Horvu_FT11_4H01G153100	Horvu_10350_4H01G150100	HORVU.MOREX.r2.4HG0294290
OG0015727	ERF	1	1	1	Horvu_FT11_4H01G154200	Horvu_10350_4H01G151100	HORVU.MOREX.r2.4HG0294410
OG0015728	B3	1	1	1	Horvu_FT11_4H01G154600	Horvu_10350_4H01G151600	HORVU.MOREX.r2.4HG0294490
OG0015738	MYB	1	1	1	Horvu_FT11_4H01G156100	Horvu_10350_4H01G153300	HORVU.MOREX.r2.4HG0294830
OG0015747	GRAS	1	1	1	Horvu_FT11_4H01G158300	Horvu_10350_4H01G155000	HORVU.MOREX.r2.4HG0295120
OG0015776	AP2	1	1	1	Horvu_FT11_4H01G164100	Horvu_10350_4H01G160600	HORVU.MOREX.r2.4HG0295920
OG0015784	bZIP	1	1	1	Horvu_FT11_4H01G165900	Horvu_10350_4H01G162200	HORVU.MOREX.r2.4HG0296360
OG0015808	GRAS	1	1	1	Horvu_FT11_4H01G171000	Horvu_10350_4H01G167200	HORVU.MOREX.r2.4HG0297090
OG0015814	NAC	1	1	1	Horvu_FT11_4H01G171600	Horvu_10350_4H01G167800	HORVU.MOREX.r2.4HG0297150
OG0015852	C2H2	1	1	1	Horvu_FT11_4H01G178200	Horvu_10350_4H01G174300	HORVU.MOREX.r2.4HG0298140
OG0015859	GRAS	1	1	1	Horvu_FT11_4H01G179200	Horvu_10350_4H01G175300	HORVU.MOREX.r2.4HG0298390
OG0015860	GRAS	1	1	1	Horvu_FT11_4H01G179300	Horvu_10350_4H01G175400	HORVU.MOREX.r2.4HG0298400
OG0015863	GRAS	1	1	1	Horvu_FT11_4H01G179800	Horvu_10350_4H01G176000	HORVU.MOREX.r2.4HG0298490
OG0015864	GRAS	1	1	1	Horvu_FT11_4H01G179900	Horvu_10350_4H01G176100	HORVU.MOREX.r2.4HG0298500
OG0015866	GRAS	1	1	1	Horvu_FT11_4H01G180300	Horvu_10350_4H01G176500	HORVU.MOREX.r2.4HG0298610
OG0015873	GRAS	1	1	1	Horvu_FT11_4H01G182100	Horvu_10350_4H01G178000	HORVU.MOREX.r2.4HG0298950
OG0015874	GRAS	1	1	1	Horvu_FT11_4H01G182200	Horvu_10350_4H01G178100	HORVU.MOREX.r2.4HG0298980
OG0015884	C2H2	1	1	1	Horvu_FT11_4H01G184400	Horvu_10350_4H01G180000	HORVU.MOREX.r2.4HG0299180
OG0015887	MYB	1	1	1	Horvu_FT11_4H01G185000	Horvu_10350_4H01G180500	HORVU.MOREX.r2.4HG0299320
OG0015892	MYB	1	1	1	Horvu_FT11_4H01G186800	Horvu_10350_4H01G182000	HORVU.MOREX.r2.4HG0299540
OG0015942	M-type_MADS	1	1	1	Horvu_FT11_4H01G202600	Horvu_10350_4H01G196900	HORVU.MOREX.r2.4HG0302180
OG0015962	bHLH	1	1	1	Horvu_FT11_4H01G208400	Horvu_10350_4H01G202900	HORVU.MOREX.r2.4HG0303080
OG0015976	NF-YC	1	1	1	Horvu_FT11_4H01G211700	Horvu_10350_4H01G206000	HORVU.MOREX.r2.4HG0303620
OG0016018	GRF	1	1	1	Horvu_FT11_4H01G224500	Horvu_10350_4H01G219100	HORVU.MOREX.r2.4HG0306480
OG0016103	GeBP	1	1	1	Horvu_FT11_4H01G248900	Horvu_10350_4H01G244400	HORVU.MOREX.r2.4HG0311870
OG0016148	WRKY	1	1	1	Horvu_FT11_4H01G259800	Horvu_10350_4H01G252900	HORVU.MOREX.r2.4HG0313700
OG0016167	bZIP	1	1	1	Horvu_FT11_4H01G263800	Horvu_10350_4H01G260100	HORVU.MOREX.r2.4HG0314880
OG0016172	WRKY	1	1	1	Horvu_FT11_4H01G264300	Horvu_10350_4H01G260700	HORVU.MOREX.r2.4HG0314970
OG0016196	G2-like	1	1	1	Horvu_FT11_4H01G268600	Horvu_10350_4H01G265100	HORVU.MOREX.r2.4HG0315630
OG0016204	NAC	1	1	1	Horvu_FT11_4H01G269900	Horvu_10350_4H01G266400	HORVU.MOREX.r2.4HG0315810
OG0016207	NAC	1	1	1	Horvu_FT11_4H01G270500	Horvu_10350_4H01G267200	HORVU.MOREX.r2.4HG0315870
OG0016210	WOX	1	1	1	Horvu_FT11_4H01G271200	Horvu_10350_4H01G268000	HORVU.MOREX.r2.4HG0315980
OG0016211	G2-like	1	1	1	Horvu_FT11_4H01G271400	Horvu_10350_4H01G268100	HORVU.MOREX.r2.4HG0316000
OG0016216	EIL	1	1	1	Horvu_FT11_4H01G272200	Horvu_10350_4H01G268700	HORVU.MOREX.r2.4HG0316110
OG0016223	bZIP	1	1	1	Horvu_FT11_4H01G274000	Horvu_10350_4H01G269900	HORVU.MOREX.r2.4HG0316240
OG0016232	WRKY	1	1	1	Horvu_FT11_4H01G275100	Horvu_10350_4H01G271000	HORVU.MOREX.r2.4HG0316370
OG0016247	bZIP	1	1	1	Horvu_FT11_4H01G277600	Horvu_10350_4H01G273300	HORVU.MOREX.r2.4HG0316820
OG0016256	MYB	1	1	1	Horvu_FT11_4H01G278700	Horvu_10350_4H01G274400	HORVU.MOREX.r2.4HG0316960
OG0016268	AP2	1	1	1	Horvu_FT11_4H01G281200	Horvu_10350_4H01G276800	HORVU.MOREX.r2.4HG0317370
OG0016299	bZIP	1	1	1	Horvu_FT11_4H01G287300	Horvu_10350_4H01G282600	HORVU.MOREX.r2.4HG0318130
OG0016316	MYB	1	1	1	Horvu_FT11_4H01G290400	Horvu_10350_4H01G285700	HORVU.MOREX.r2.4HG0318550
OG0016327	C3H	1	1	1	Horvu_FT11_4H01G292200	Horvu_10350_4H01G287600	HORVU.MOREX.r2.4HG0318770
OG0016366	MYB	1	1	1	Horvu_FT11_4H01G298700	Horvu_10350_4H01G293700	HORVU.MOREX.r2.4HG0319540
OG0016414	LBD	1	1	1	Horvu_FT11_4H01G307500	Horvu_10350_4H01G302100	HORVU.MOREX.r2.4HG0320630
OG0016471	C2H2	1	1	1	Horvu_FT11_4H01G316700	Horvu_10350_4H01G311600	HORVU.MOREX.r2.4HG0321900
OG0016472	C2H2	1	1	1	Horvu_FT11_4H01G316900	Horvu_10350_4H01G311800	HORVU.MOREX.r2.4HG0321920
OG0016475	bHLH	1	1	1	Horvu_FT11_4H01G317300	Horvu_10350_4H01G312300	HORVU.MOREX.r2.4HG0321950
OG0016500	Dof	1	1	1	Horvu_FT11_4H01G322300	Horvu_10350_4H01G318000	HORVU.MOREX.r2.4HG0322890
OG0016566	C2H2	1	1	1	Horvu_FT11_4H01G331900	Horvu_10350_4H01G327800	HORVU.MOREX.r2.4HG0324210
OG0016577	GRAS	1	1	1	Horvu_FT11_4H01G333500	Horvu_10350_4H01G329600	HORVU.MOREX.r2.4HG0324450
OG0016578	ERF	1	1	1	Horvu_FT11_4H01G333700	Horvu_10350_4H01G330000	HORVU.MOREX.r2.4HG0324550
OG0016596	bHLH	1	1	1	Horvu_FT11_4H01G336300	Horvu_10350_4H01G332400	HORVU.MOREX.r2.4HG0324860
OG0016623	FAR1	1	1	1	Horvu_FT11_4H01G340300	Horvu_10350_4H01G336100	HORVU.MOREX.r2.4HG0325290
OG0016626	FAR1	1	1	1	Horvu_FT11_4H01G340700	Horvu_10350_4H01G336500	HORVU.MOREX.r2.4HG0325350
OG0016638	C3H	1	1	1	Horvu_FT11_4H01G342200	Horvu_10350_4H01G337900	HORVU.MOREX.r2.4HG0325540
OG0016642	MYB_related	1	1	1	Horvu_FT11_4H01G342700	Horvu_10350_4H01G338500	HORVU.MOREX.r2.4HG0325600
OG0016650	NF-YC	1	1	1	Horvu_FT11_4H01G343900	Horvu_10350_4H01G339600	HORVU.MOREX.r2.4HG0325810
OG0016665	LBD	1	1	1	Horvu_FT11_4H01G346300	Horvu_10350_4H01G342000	HORVU.MOREX.r2.4HG0326090
OG0016684	MYB	1	1	1	Horvu_FT11_4H01G349500	Horvu_10350_4H01G346600	HORVU.MOREX.r2.4HG0326610
OG0016686	bHLH	1	1	1	Horvu_FT11_4H01G349900	Horvu_10350_4H01G347000	HORVU.MOREX.r2.4HG0326660
OG0016705	bZIP	1	1	1	Horvu_FT11_4H01G353200	Horvu_10350_4H01G350200	HORVU.MOREX.r2.4HG0327070
OG0016706	C2H2	1	1	1	Horvu_FT11_4H01G353300	Horvu_10350_4H01G350300	HORVU.MOREX.r2.4HG0327090
OG0016716	NAC	1	1	1	Horvu_FT11_4H01G355400	Horvu_10350_4H01G352800	HORVU.MOREX.r2.4HG0327320
OG0016722	BBR-BPC	1	1	1	Horvu_FT11_4H01G356400	Horvu_10350_4H01G353900	HORVU.MOREX.r2.4HG0327390
OG0016723	C2H2	1	1	1	Horvu_FT11_4H01G356700	Horvu_10350_4H01G354200	HORVU.MOREX.r2.4HG0327410
OG0016727	MYB	1	1	1	Horvu_FT11_4H01G357200	Horvu_10350_4H01G354700	HORVU.MOREX.r2.4HG0327480
OG0016752	bHLH	1	1	1	Horvu_FT11_4H01G361800	Horvu_10350_4H01G359200	HORVU.MOREX.r2.4HG0328180
OG0016757	HD-ZIP	1	1	1	Horvu_FT11_4H01G362600	Horvu_10350_4H01G360500	HORVU.MOREX.r2.4HG0328340
OG0016761	bHLH	1	1	1	Horvu_FT11_4H01G363300	Horvu_10350_4H01G361200	HORVU.MOREX.r2.4HG0328390
OG0016763	AP2	1	1	1	Horvu_FT11_4H01G363500	Horvu_10350_4H01G361400	HORVU.MOREX.r2.4HG0328410
OG0016784	HSF	1	1	1	Horvu_FT11_4H01G367100	Horvu_10350_4H01G365300	HORVU.MOREX.r2.4HG0328760
OG0016787	ARR-B	1	1	1	Horvu_FT11_4H01G367700	Horvu_10350_4H01G365800	HORVU.MOREX.r2.4HG0328810
OG0016806	NAC	1	1	1	Horvu_FT11_4H01G372000	Horvu_10350_4H01G369100	HORVU.MOREX.r2.4HG0329400
OG0016826	MIKC_MADS	1	1	1	Horvu_FT11_4H01G375400	Horvu_10350_4H01G372700	HORVU.MOREX.r2.4HG0329790
OG0016828	YABBY	1	1	1	Horvu_FT11_4H01G375900	Horvu_10350_4H01G373400	HORVU.MOREX.r2.4HG0329860
OG0016850	B3	2	1	0	Horvu_FT11_4H01G381200|Horvu_FT11_4H01G450100	Horvu_10350_4H01G378000	-
OG0016851	B3	1	1	1	Horvu_FT11_4H01G381300	Horvu_10350_4H01G378100	HORVU.MOREX.r2.4HG0330500
OG0016856	FAR1	1	1	1	Horvu_FT11_4H01G382100	Horvu_10350_4H01G378800	HORVU.MOREX.r2.4HG0330600
OG0016867	B3	1	1	1	Horvu_FT11_4H01G384000	Horvu_10350_4H01G380500	HORVU.MOREX.r2.4HG0330810
OG0016906	bHLH	1	1	1	Horvu_FT11_4H01G391600	Horvu_10350_4H01G387400	HORVU.MOREX.r2.4HG0331510
OG0016937	HD-ZIP	1	1	1	Horvu_FT11_4H01G396500	Horvu_10350_4H01G392400	HORVU.MOREX.r2.4HG0332170
OG0016946	C2H2	1	1	1	Horvu_FT11_4H01G397900	Horvu_10350_4H01G394500	HORVU.MOREX.r2.4HG0332420
OG0016980	GRAS	1	1	1	Horvu_FT11_4H01G403800	Horvu_10350_4H01G399500	HORVU.MOREX.r2.4HG0333110
OG0016991	ERF	1	1	1	Horvu_FT11_4H01G405200	Horvu_10350_4H01G401500	HORVU.MOREX.r2.4HG0333430
OG0016995	E2F/DP	1	1	1	Horvu_FT11_4H01G406000	Horvu_10350_4H01G402400	HORVU.MOREX.r2.4HG0333510
OG0017051	bHLH	1	1	1	Horvu_FT11_4H01G415400	Horvu_10350_4H01G412100	HORVU.MOREX.r2.4HG0334670
OG0017062	HSF	1	1	1	Horvu_FT11_4H01G416700	Horvu_10350_4H01G413500	HORVU.MOREX.r2.4HG0334780
OG0017078	TALE	1	1	1	Horvu_FT11_4H01G420000	Horvu_10350_4H01G416800	HORVU.MOREX.r2.4HG0335210
OG0017111	Dof	1	1	1	Horvu_FT11_4H01G425500	Horvu_10350_4H01G422100	HORVU.MOREX.r2.4HG0335780
OG0017121	HD-ZIP	1	1	1	Horvu_FT11_4H01G426800	Horvu_10350_4H01G423400	HORVU.MOREX.r2.4HG0335940
OG0017128	bHLH	1	1	1	Horvu_FT11_4H01G428500	Horvu_10350_4H01G424900	HORVU.MOREX.r2.4HG0336070
OG0017145	ERF	1	1	1	Horvu_FT11_4H01G430500	Horvu_10350_4H01G427100	HORVU.MOREX.r2.4HG0336360
OG0017149	NF-YA	1	0	1	Horvu_FT11_4H01G431000	-	HORVU.MOREX.r2.4HG0336480
OG0017162	AP2	1	1	1	Horvu_FT11_4H01G433300	Horvu_10350_4H01G429600	HORVU.MOREX.r2.4HG0336770
OG0017186	C2H2	1	1	1	Horvu_FT11_4H01G436800	Horvu_10350_4H01G432900	HORVU.MOREX.r2.4HG0337210
OG0017202	FAR1	1	1	1	Horvu_FT11_4H01G438800	Horvu_10350_4H01G434900	HORVU.MOREX.r2.4HG0337490
OG0017206	MYB	1	1	1	Horvu_FT11_4H01G439800	Horvu_10350_4H01G435900	HORVU.MOREX.r2.4HG0337600
OG0017209	ERF	1	1	1	Horvu_FT11_4H01G440800	Horvu_10350_4H01G436900	HORVU.MOREX.r2.4HG0337730
OG0017230	MIKC_MADS	1	1	1	Horvu_FT11_4H01G444600	Horvu_10350_4H01G440400	HORVU.MOREX.r2.4HG0338120
OG0017240	bHLH	1	1	1	Horvu_FT11_4H01G446900	Horvu_10350_4H01G442400	HORVU.MOREX.r2.4HG0338430
OG0017242	HD-ZIP	1	1	1	Horvu_FT11_4H01G448100	Horvu_10350_4H01G443500	HORVU.MOREX.r2.4HG0338560
OG0017252	CAMTA	1	1	1	Horvu_FT11_4H01G449200	Horvu_10350_4H01G444700	HORVU.MOREX.r2.4HG0338780
OG0017262	bHLH	1	1	1	Horvu_FT11_4H01G451100	Horvu_10350_4H01G446700	HORVU.MOREX.r2.4HG0339000
OG0017291	MYB	1	1	1	Horvu_FT11_4H01G455400	Horvu_10350_4H01G451100	HORVU.MOREX.r2.4HG0339530
OG0017310	C2H2	1	1	1	Horvu_FT11_4H01G458600	Horvu_10350_4H01G454300	HORVU.MOREX.r2.4HG0339870
OG0017311	C2H2	1	1	1	Horvu_FT11_4H01G458800	Horvu_10350_4H01G454500	HORVU.MOREX.r2.4HG0339880
OG0017314	LBD	1	1	1	Horvu_FT11_4H01G459300	Horvu_10350_4H01G455000	HORVU.MOREX.r2.4HG0339910
OG0017315	LBD	1	1	1	Horvu_FT11_4H01G459400	Horvu_10350_4H01G455100	HORVU.MOREX.r2.4HG0339920
OG0017322	ERF	1	1	1	Horvu_FT11_4H01G460300	Horvu_10350_4H01G456000	HORVU.MOREX.r2.4HG0340050
OG0017344	bHLH	1	1	1	Horvu_FT11_4H01G465000	Horvu_10350_4H01G461300	HORVU.MOREX.r2.4HG0340630
OG0017363	NAC	1	1	1	Horvu_FT11_4H01G468600	Horvu_10350_4H01G465000	HORVU.MOREX.r2.4HG0341050
OG0017385	RAV	1	1	1	Horvu_FT11_4H01G473000	Horvu_10350_4H01G468800	HORVU.MOREX.r2.4HG0341530
OG0017386	Nin-like	1	1	1	Horvu_FT11_4H01G473100	Horvu_10350_4H01G468900	HORVU.MOREX.r2.4HG0341540
OG0017403	bHLH	1	1	1	Horvu_FT11_4H01G475200	Horvu_10350_4H01G471300	HORVU.MOREX.r2.4HG0341840
OG0017405	G2-like	1	1	1	Horvu_FT11_4H01G475500	Horvu_10350_4H01G471700	HORVU.MOREX.r2.4HG0341880
OG0017406	WRKY	1	1	1	Horvu_FT11_4H01G475600	Horvu_10350_4H01G471800	HORVU.MOREX.r2.4HG0341890
OG0017409	MYB	1	1	1	Horvu_FT11_4H01G476200	Horvu_10350_4H01G472500	HORVU.MOREX.r2.4HG0341970
OG0017431	bZIP	1	1	1	Horvu_FT11_4H01G479100	Horvu_10350_4H01G475700	HORVU.MOREX.r2.4HG0342270
OG0017432	NAC	1	1	1	Horvu_FT11_4H01G479200	Horvu_10350_4H01G475900	HORVU.MOREX.r2.4HG0342310
OG0017438	C2H2	1	1	1	Horvu_FT11_4H01G480100	Horvu_10350_4H01G476600	HORVU.MOREX.r2.4HG0342400
OG0017444	ERF	1	1	1	Horvu_FT11_4H01G481000	Horvu_10350_4H01G478100	HORVU.MOREX.r2.4HG0342530
OG0017450	bHLH	1	1	1	Horvu_FT11_4H01G481900	Horvu_10350_4H01G479000	HORVU.MOREX.r2.4HG0342610
OG0017454	C2H2	1	1	1	Horvu_FT11_4H01G482400	Horvu_10350_4H01G479500	HORVU.MOREX.r2.4HG0342710
OG0017462	bZIP	1	1	1	Horvu_FT11_4H01G483700	Horvu_10350_4H01G481000	HORVU.MOREX.r2.4HG0342890
OG0017487	MYB	1	1	1	Horvu_FT11_4H01G487700	Horvu_10350_4H01G485700	HORVU.MOREX.r2.4HG0343380
OG0017501	TALE	1	1	1	Horvu_FT11_4H01G489300	Horvu_10350_4H01G487600	HORVU.MOREX.r2.4HG0343570
OG0017504	TALE	1	1	1	Horvu_FT11_4H01G489600	Horvu_10350_4H01G487900	HORVU.MOREX.r2.4HG0343610
OG0017508	MIKC_MADS	1	1	1	Horvu_FT11_4H01G490200	Horvu_10350_4H01G488500	HORVU.MOREX.r2.4HG0343680
OG0017513	bHLH	1	1	1	Horvu_FT11_4H01G491100	Horvu_10350_4H01G489300	HORVU.MOREX.r2.4HG0343750
OG0017521	B3	1	1	1	Horvu_FT11_4H01G492100	Horvu_10350_4H01G490300	HORVU.MOREX.r2.4HG0343860
OG0017535	NAC	1	1	1	Horvu_FT11_4H01G494100	Horvu_10350_4H01G492400	HORVU.MOREX.r2.4HG0344150
OG0017538	M-type_MADS	1	1	1	Horvu_FT11_4H01G495200	Horvu_10350_4H01G493300	HORVU.MOREX.r2.4HG0344280
OG0017557	ERF	1	1	1	Horvu_FT11_4H01G498100	Horvu_10350_4H01G496500	HORVU.MOREX.r2.4HG0344670
OG0017588	LBD	1	1	1	Horvu_FT11_4H01G503200	Horvu_10350_4H01G502500	HORVU.MOREX.r2.4HG0345340
OG0017589	LBD	1	1	1	Horvu_FT11_4H01G503300	Horvu_10350_4H01G502600	HORVU.MOREX.r2.4HG0345350
OG0017621	bHLH	1	1	1	Horvu_FT11_4H01G510300	Horvu_10350_4H01G509100	HORVU.MOREX.r2.4HG0346040
OG0017622	bHLH	1	1	1	Horvu_FT11_4H01G510400	Horvu_10350_4H01G509200	HORVU.MOREX.r2.4HG0346050
OG0017625	bHLH	1	1	1	Horvu_FT11_4H01G510700	Horvu_10350_4H01G509800	HORVU.MOREX.r2.4HG0346110
OG0017627	MYB	1	1	1	Horvu_FT11_4H01G511400	Horvu_10350_4H01G510500	HORVU.MOREX.r2.4HG0346240
OG0017630	GRAS	1	1	1	Horvu_FT11_4H01G512000	Horvu_10350_4H01G510800	HORVU.MOREX.r2.4HG0346290
OG0017656	GATA	1	1	1	Horvu_FT11_4H01G516300	Horvu_10350_4H01G529300	HORVU.MOREX.r2.4HG0346770
OG0017686	NAC	1	1	1	Horvu_FT11_4H01G521200	Horvu_10350_4H01G517600	HORVU.MOREX.r2.4HG0347660
OG0017719	Trihelix	1	1	1	Horvu_FT11_4H01G527600	Horvu_10350_4H01G515400	HORVU.MOREX.r2.4HG0347940
OG0017739	HSF	1	1	1	Horvu_FT11_4H01G532500	Horvu_10350_4H01G525400	HORVU.MOREX.r2.4HG0348600
OG0017766	FAR1	1	1	1	Horvu_FT11_4H01G536200	Horvu_10350_4H01G535800	HORVU.MOREX.r2.4HG0349120
OG0017779	MIKC_MADS	1	1	1	Horvu_FT11_5H01G002600	Horvu_10350_5H01G002500	HORVU.MOREX.r2.5HG0349390
OG0017780	TCP	1	1	1	Horvu_FT11_5H01G003100	Horvu_10350_5H01G002700	HORVU.MOREX.r2.5HG0349550
OG0017802	TALE	1	1	1	Horvu_FT11_5H01G008000	Horvu_10350_5H01G007400	HORVU.MOREX.r2.5HG0350030
OG0017831	bHLH	1	1	1	Horvu_FT11_5H01G015100	Horvu_10350_5H01G013900	HORVU.MOREX.r2.5HG0350840
OG0017852	bZIP	1	1	1	Horvu_FT11_5H01G022500	Horvu_10350_5H01G021100	HORVU.MOREX.r2.5HG0352300
OG0017858	GATA	1	1	1	Horvu_FT11_5H01G024600	Horvu_10350_5H01G022800	HORVU.MOREX.r2.5HG0352560
OG0017883	YABBY	1	1	1	Horvu_FT11_5H01G032600	Horvu_10350_5H01G030700	HORVU.MOREX.r2.5HG0353600
OG0017901	NF-YA	1	1	1	Horvu_FT11_5H01G036600	Horvu_10350_5H01G034400	HORVU.MOREX.r2.5HG0354170
OG0017913	TCP	1	1	1	Horvu_FT11_5H01G039300	Horvu_10350_5H01G039000	HORVU.MOREX.r2.5HG0354620
OG0017941	ARF	1	1	1	Horvu_FT11_5H01G048700	Horvu_10350_5H01G048200	HORVU.MOREX.r2.5HG0355580
OG0017951	C2H2	1	1	1	Horvu_FT11_5H01G050800	Horvu_10350_5H01G050000	HORVU.MOREX.r2.5HG0355820
OG0017956	MYB_related	1	1	1	Horvu_FT11_5H01G051600	Horvu_10350_5H01G051000	HORVU.MOREX.r2.5HG0355950
OG0017978	NF-YA	1	1	1	Horvu_FT11_5H01G055400	Horvu_10350_5H01G055000	HORVU.MOREX.r2.5HG0356540
OG0017980	FAR1	1	1	1	Horvu_FT11_5H01G056800	Horvu_10350_5H01G056200	HORVU.MOREX.r2.5HG0356650
OG0018013	LSD	1	1	1	Horvu_FT11_5H01G063500	Horvu_10350_5H01G062500	HORVU.MOREX.r2.5HG0357490
OG0018015	NAC	1	1	1	Horvu_FT11_5H01G063700	Horvu_10350_5H01G062700	HORVU.MOREX.r2.5HG0357520
OG0018020	bHLH	1	1	1	Horvu_FT11_5H01G064600	Horvu_10350_5H01G063400	HORVU.MOREX.r2.5HG0357590
OG0018056	CPP	1	1	1	Horvu_FT11_5H01G073000	Horvu_10350_5H01G072400	HORVU.MOREX.r2.5HG0359050
OG0018061	CPP	1	1	1	Horvu_FT11_5H01G074100	Horvu_10350_5H01G074200	HORVU.MOREX.r2.5HG0359300
OG0018085	bZIP	1	1	1	Horvu_FT11_5H01G080400	Horvu_10350_5H01G080500	HORVU.MOREX.r2.5HG0359930
OG0018102	WRKY	1	1	1	Horvu_FT11_5H01G084100	Horvu_10350_5H01G084800	HORVU.MOREX.r2.5HG0360410
OG0018109	WRKY	1	1	1	Horvu_FT11_5H01G085500	Horvu_10350_5H01G086400	HORVU.MOREX.r2.5HG0360620
OG0018149	G2-like	1	1	1	Horvu_FT11_5H01G102200	Horvu_10350_5H01G102900	HORVU.MOREX.r2.5HG0362240
OG0018151	B3	1	1	1	Horvu_FT11_5H01G102400	Horvu_10350_5H01G103100	HORVU.MOREX.r2.5HG0362270
OG0018154	B3	1	1	1	Horvu_FT11_5H01G103100	Horvu_10350_5H01G103800	HORVU.MOREX.r2.5HG0362350
OG0018155	FAR1	1	1	1	Horvu_FT11_5H01G103200	Horvu_10350_5H01G103900	HORVU.MOREX.r2.5HG0362360
OG0018157	C3H	1	1	1	Horvu_FT11_5H01G104900	Horvu_10350_5H01G107400	HORVU.MOREX.r2.5HG0362710
OG0018159	B3	1	1	1	Horvu_FT11_5H01G105300	Horvu_10350_5H01G107700	HORVU.MOREX.r2.5HG0362770
OG0018160	B3	1	1	1	Horvu_FT11_5H01G105400	Horvu_10350_5H01G107800	HORVU.MOREX.r2.5HG0362780
OG0018161	B3	1	1	1	Horvu_FT11_5H01G105500	Horvu_10350_5H01G107900	HORVU.MOREX.r2.5HG0362800
OG0018162	B3	1	1	1	Horvu_FT11_5H01G105600	Horvu_10350_5H01G108000	HORVU.MOREX.r2.5HG0362810
OG0018163	B3	1	1	1	Horvu_FT11_5H01G105700	Horvu_10350_5H01G108100	HORVU.MOREX.r2.5HG0362830
OG0018164	B3	1	1	1	Horvu_FT11_5H01G105900	Horvu_10350_5H01G108200	HORVU.MOREX.r2.5HG0362850
OG0018167	B3	1	1	1	Horvu_FT11_5H01G106600	Horvu_10350_5H01G108400	HORVU.MOREX.r2.5HG0362910
OG0018172	bHLH	1	1	1	Horvu_FT11_5H01G107400	Horvu_10350_5H01G109200	HORVU.MOREX.r2.5HG0363030
OG0018180	G2-like	1	1	1	Horvu_FT11_5H01G108500	Horvu_10350_5H01G110300	HORVU.MOREX.r2.5HG0363170
OG0018189	C2H2	1	1	1	Horvu_FT11_5H01G109900	Horvu_10350_5H01G111700	HORVU.MOREX.r2.5HG0363420
OG0018195	ERF	1	1	1	Horvu_FT11_5H01G111100	Horvu_10350_5H01G112900	HORVU.MOREX.r2.5HG0363560
OG0018215	C2H2	1	1	1	Horvu_FT11_5H01G115300	Horvu_10350_5H01G117600	HORVU.MOREX.r2.5HG0363980
OG0018248	FAR1	1	1	1	Horvu_FT11_5H01G122600	Horvu_10350_5H01G124800	HORVU.MOREX.r2.5HG0365020
OG0018258	GRAS	1	1	1	Horvu_FT11_5H01G125400	Horvu_10350_5H01G127700	HORVU.MOREX.r2.5HG0365360
OG0018276	MYB	1	1	1	Horvu_FT11_5H01G128600	Horvu_10350_5H01G130000	HORVU.MOREX.r2.5HG0365720
OG0018279	Dof	1	1	1	Horvu_FT11_5H01G129300	Horvu_10350_5H01G130700	HORVU.MOREX.r2.5HG0365790
OG0018293	MYB	1	1	1	Horvu_FT11_5H01G131300	Horvu_10350_5H01G133100	HORVU.MOREX.r2.5HG0366230
OG0018302	WOX	1	1	1	Horvu_FT11_5H01G134200	Horvu_10350_5H01G135500	HORVU.MOREX.r2.5HG0366570
OG0018322	MYB	1	1	1	Horvu_FT11_5H01G137400	Horvu_10350_5H01G138700	HORVU.MOREX.r2.5HG0367070
OG0018332	bZIP	1	1	1	Horvu_FT11_5H01G139000	Horvu_10350_5H01G140100	HORVU.MOREX.r2.5HG0367280
OG0018344	B3	1	1	1	Horvu_FT11_5H01G141200	Horvu_10350_5H01G142000	HORVU.MOREX.r2.5HG0367630
OG0018447	C3H	1	1	1	Horvu_FT11_5H01G162500	Horvu_10350_5H01G163800	HORVU.MOREX.r2.5HG0370720
OG0018454	MYB	1	1	1	Horvu_FT11_5H01G163600	Horvu_10350_5H01G164800	HORVU.MOREX.r2.5HG0370840
OG0018480	WRKY	1	1	1	Horvu_FT11_5H01G168600	Horvu_10350_5H01G169700	HORVU.MOREX.r2.5HG0371550
OG0018488	C2H2	1	1	1	Horvu_FT11_5H01G169800	Horvu_10350_5H01G170900	HORVU.MOREX.r2.5HG0371880
OG0018494	bZIP	1	1	1	Horvu_FT11_5H01G171100	Horvu_10350_5H01G172200	HORVU.MOREX.r2.5HG0372090
OG0018517	bZIP	1	1	1	Horvu_FT11_5H01G176900	Horvu_10350_5H01G178200	HORVU.MOREX.r2.5HG0373090
OG0018539	C3H	1	1	1	Horvu_FT11_5H01G185400	Horvu_10350_5H01G186300	HORVU.MOREX.r2.5HG0374920
OG0018558	C2H2	1	1	1	Horvu_FT11_5H01G189600	Horvu_10350_5H01G197800	HORVU.MOREX.r2.5HG0375840
OG0018571	TCP	1	1	1	Horvu_FT11_5H01G192900	Horvu_10350_5H01G194700	HORVU.MOREX.r2.5HG0376280
OG0018576	GATA	1	1	1	Horvu_FT11_5H01G193700	Horvu_10350_5H01G193900	HORVU.MOREX.r2.5HG0376480
OG0018582	ERF	1	1	1	Horvu_FT11_5H01G195300	Horvu_10350_5H01G192300	HORVU.MOREX.r2.5HG0376680
OG0018589	MYB	1	1	1	Horvu_FT11_5H01G196700	Horvu_10350_5H01G191200	HORVU.MOREX.r2.5HG0376930
OG0018608	C3H	1	1	1	Horvu_FT11_5H01G200500	Horvu_10350_5H01G201300	HORVU.MOREX.r2.5HG0377520
OG0018632	bZIP	1	1	1	Horvu_FT11_5H01G206800	Horvu_10350_5H01G207500	HORVU.MOREX.r2.5HG0378980
OG0018644	E2F/DP	1	1	1	Horvu_FT11_5H01G208800	Horvu_10350_5H01G209500	HORVU.MOREX.r2.5HG0379250
OG0018659	B3	1	1	1	Horvu_FT11_5H01G211500	Horvu_10350_5H01G212000	HORVU.MOREX.r2.5HG0379730
OG0018661	NAC	1	1	1	Horvu_FT11_5H01G211900	Horvu_10350_5H01G212300	HORVU.MOREX.r2.5HG0379780
OG0018730	GRAS	1	1	1	Horvu_FT11_5H01G224600	Horvu_10350_5H01G225100	HORVU.MOREX.r2.5HG0381560
OG0018735	FAR1	1	1	1	Horvu_FT11_5H01G225500	Horvu_10350_5H01G226000	HORVU.MOREX.r2.5HG0381770
OG0018769	GRAS	1	1	1	Horvu_FT11_5H01G232800	Horvu_10350_5H01G234700	HORVU.MOREX.r2.5HG0382910
OG0018784	bZIP	1	1	1	Horvu_FT11_5H01G235500	Horvu_10350_5H01G237500	HORVU.MOREX.r2.5HG0383360
OG0018786	AP2	1	1	1	Horvu_FT11_5H01G235700	Horvu_10350_5H01G237700	HORVU.MOREX.r2.5HG0383420
OG0018791	MYB	1	1	1	Horvu_FT11_5H01G236800	Horvu_10350_5H01G239200	HORVU.MOREX.r2.5HG0383580
OG0018792	ZF-HD	1	1	1	Horvu_FT11_5H01G237100	Horvu_10350_5H01G239500	HORVU.MOREX.r2.5HG0383600
OG0018795	NAC	1	1	1	Horvu_FT11_5H01G239000	Horvu_10350_5H01G240200	HORVU.MOREX.r2.5HG0383650
OG0018796	NAC	1	1	1	Horvu_FT11_5H01G239100	Horvu_10350_5H01G240300	HORVU.MOREX.r2.5HG0383660
OG0018797	bZIP	1	1	1	Horvu_FT11_5H01G239300	Horvu_10350_5H01G240500	HORVU.MOREX.r2.5HG0383680
OG0018802	GRAS	1	1	1	Horvu_FT11_5H01G240300	Horvu_10350_5H01G241400	HORVU.MOREX.r2.5HG0383850
OG0018821	WRKY	1	1	1	Horvu_FT11_5H01G244800	Horvu_10350_5H01G244300	HORVU.MOREX.r2.5HG0384210
OG0018823	WRKY	1	1	1	Horvu_FT11_5H01G245000	Horvu_10350_5H01G244400	HORVU.MOREX.r2.5HG0384220
OG0018824	WRKY	1	1	1	Horvu_FT11_5H01G245100	Horvu_10350_5H01G244500	HORVU.MOREX.r2.5HG0384230
OG0018867	LBD	1	1	1	Horvu_FT11_5H01G251600	Horvu_10350_5H01G251900	HORVU.MOREX.r2.5HG0385220
OG0018872	G2-like	1	1	1	Horvu_FT11_5H01G252800	Horvu_10350_5H01G252800	HORVU.MOREX.r2.5HG0385430
OG0018896	Dof	1	1	1	Horvu_FT11_5H01G256800	Horvu_10350_5H01G257100	HORVU.MOREX.r2.5HG0386220
OG0018903	WRKY	1	1	1	Horvu_FT11_5H01G258000	Horvu_10350_5H01G258500	HORVU.MOREX.r2.5HG0386470
OG0018908	WOX	1	1	1	Horvu_FT11_5H01G259200	Horvu_10350_5H01G259700	HORVU.MOREX.r2.5HG0386660
OG0018925	MYB	1	1	1	Horvu_FT11_5H01G262300	Horvu_10350_5H01G263000	HORVU.MOREX.r2.5HG0387140
OG0018980	CO-like	1	1	1	Horvu_FT11_5H01G271300	Horvu_10350_5H01G272100	HORVU.MOREX.r2.5HG0388440
OG0018989	ERF	1	1	1	Horvu_FT11_5H01G273600	Horvu_10350_5H01G274700	HORVU.MOREX.r2.5HG0388750
OG0019045	FAR1	1	1	1	Horvu_FT11_5H01G282200	Horvu_10350_5H01G283000	HORVU.MOREX.r2.1HG0005920
OG0019061	bZIP	1	1	1	Horvu_FT11_5H01G284600	Horvu_10350_5H01G285200	HORVU.MOREX.r2.5HG0390100
OG0019068	C2H2	1	1	1	Horvu_FT11_5H01G285600	Horvu_10350_5H01G286200	HORVU.MOREX.r2.5HG0390200
OG0019096	G2-like	1	1	1	Horvu_FT11_5H01G290300	Horvu_10350_5H01G290700	HORVU.MOREX.r2.5HG0390850
OG0019097	G2-like	1	1	1	Horvu_FT11_5H01G290400	Horvu_10350_5H01G290800	HORVU.MOREX.r2.5HG0390860
OG0019101	bZIP	1	1	1	Horvu_FT11_5H01G290900	Horvu_10350_5H01G291300	HORVU.MOREX.r2.5HG0390950
OG0019106	C2H2	1	1	1	Horvu_FT11_5H01G292300	Horvu_10350_5H01G292700	HORVU.MOREX.r2.5HG0391300
OG0019115	ERF	1	1	1	Horvu_FT11_5H01G294400	Horvu_10350_5H01G294900	HORVU.MOREX.r2.5HG0391600
OG0019159	WRKY	1	1	1	Horvu_FT11_5H01G303500	Horvu_10350_5H01G303500	HORVU.MOREX.r2.5HG0392720
OG0019160	WRKY	1	1	1	Horvu_FT11_5H01G303700	Horvu_10350_5H01G303600	HORVU.MOREX.r2.5HG0392730
OG0019212	C3H	1	1	1	Horvu_FT11_5H01G314200	Horvu_10350_5H01G316300	HORVU.MOREX.r2.5HG0394250
OG0019213	LBD	1	1	1	Horvu_FT11_5H01G314300	Horvu_10350_5H01G316400	HORVU.MOREX.r2.5HG0394260
OG0019233	ERF	1	1	1	Horvu_FT11_5H01G317400	Horvu_10350_5H01G319600	HORVU.MOREX.r2.5HG0394700
OG0019266	FAR1	1	1	1	Horvu_FT11_5H01G323600	Horvu_10350_5H01G325700	HORVU.MOREX.r2.5HG0395620
OG0019270	C2H2	1	1	1	Horvu_FT11_5H01G324200	Horvu_10350_5H01G326400	HORVU.MOREX.r2.5HG0395680
OG0019272	bHLH	1	1	1	Horvu_FT11_5H01G324400	Horvu_10350_5H01G326600	HORVU.MOREX.r2.5HG0395710
OG0019275	HD-ZIP	1	1	1	Horvu_FT11_5H01G325100	Horvu_10350_5H01G327300	HORVU.MOREX.r2.5HG0395790
OG0019310	G2-like	1	1	1	Horvu_FT11_5H01G330600	Horvu_10350_5H01G333400	HORVU.MOREX.r2.5HG0396700
OG0019321	MYB	1	1	1	Horvu_FT11_5H01G331900	Horvu_10350_5H01G335200	HORVU.MOREX.r2.5HG0396940
OG0019345	TCP	1	1	1	Horvu_FT11_5H01G335700	Horvu_10350_5H01G339600	HORVU.MOREX.r2.5HG0397500
OG0019412	ERF	1	1	1	Horvu_FT11_5H01G346900	Horvu_10350_5H01G350400	HORVU.MOREX.r2.5HG0398860
OG0019424	C2H2	1	1	1	Horvu_FT11_5H01G350100	Horvu_10350_5H01G353800	HORVU.MOREX.r2.5HG0399230
OG0019425	C2H2	1	1	1	Horvu_FT11_5H01G350200	Horvu_10350_5H01G353900	HORVU.MOREX.r2.5HG0399260
OG0019477	WRKY	1	1	1	Horvu_FT11_5H01G360500	Horvu_10350_5H01G365400	HORVU.MOREX.r2.5HG0400720
OG0019478	WRKY	1	1	1	Horvu_FT11_5H01G360600	Horvu_10350_5H01G365500	HORVU.MOREX.r2.5HG0400740
OG0019479	WRKY	1	1	1	Horvu_FT11_5H01G360700	Horvu_10350_5H01G365600	HORVU.MOREX.r2.5HG0400750
OG0019481	bHLH	1	1	1	Horvu_FT11_5H01G360900	Horvu_10350_5H01G365800	HORVU.MOREX.r2.5HG0400770
OG0019494	ZF-HD	1	1	1	Horvu_FT11_5H01G362400	Horvu_10350_5H01G367600	HORVU.MOREX.r2.5HG0400930
OG0019495	ZF-HD	1	1	1	Horvu_FT11_5H01G362500	Horvu_10350_5H01G367700	HORVU.MOREX.r2.5HG0400950
OG0019496	MYB	1	1	1	Horvu_FT11_5H01G362600	Horvu_10350_5H01G367800	HORVU.MOREX.r2.5HG0400960
OG0019501	NAC	1	1	1	Horvu_FT11_5H01G363700	Horvu_10350_5H01G368900	HORVU.MOREX.r2.5HG0401140
OG0019522	bHLH	1	1	1	Horvu_FT11_5H01G366300	Horvu_10350_5H01G371700	HORVU.MOREX.r2.5HG0401530
OG0019535	HD-ZIP	1	1	1	Horvu_FT11_5H01G369100	Horvu_10350_5H01G374200	HORVU.MOREX.r2.5HG0401910
OG0019545	C2H2	1	1	1	Horvu_FT11_5H01G372400	Horvu_10350_5H01G377200	HORVU.MOREX.r2.5HG0402200
OG0019550	GeBP	1	1	1	Horvu_FT11_5H01G373400	Horvu_10350_5H01G378100	HORVU.MOREX.r2.5HG0402300
OG0019575	HSF	1	1	1	Horvu_FT11_5H01G376500	Horvu_10350_5H01G381300	HORVU.MOREX.r2.5HG0402730
OG0019576	bHLH	1	1	1	Horvu_FT11_5H01G376900	Horvu_10350_5H01G381700	HORVU.MOREX.r2.5HG0402770
OG0019580	bZIP	1	1	1	Horvu_FT11_5H01G377300	Horvu_10350_5H01G382100	HORVU.MOREX.r2.5HG0402830
OG0019583	HSF	1	1	1	Horvu_FT11_5H01G377700	Horvu_10350_5H01G382500	HORVU.MOREX.r2.5HG0402900
OG0019587	ERF	1	1	1	Horvu_FT11_5H01G378200	Horvu_10350_5H01G383000	HORVU.MOREX.r2.5HG0402970
OG0019633	bHLH	1	1	1	Horvu_FT11_5H01G386500	Horvu_10350_5H01G391100	HORVU.MOREX.r2.5HG0403920
OG0019639	ZF-HD	1	1	1	Horvu_FT11_5H01G387900	Horvu_10350_5H01G392300	HORVU.MOREX.r2.5HG0404080
OG0019652	bHLH	1	1	1	Horvu_FT11_5H01G389900	Horvu_10350_5H01G394100	HORVU.MOREX.r2.5HG0404310
OG0019659	HD-ZIP	1	1	1	Horvu_FT11_5H01G390800	Horvu_10350_5H01G395100	HORVU.MOREX.r2.5HG0404470
OG0019667	bHLH	1	1	1	Horvu_FT11_5H01G392600	Horvu_10350_5H01G396200	HORVU.MOREX.r2.5HG0404630
OG0019669	bZIP	1	1	1	Horvu_FT11_5H01G392800	Horvu_10350_5H01G396500	HORVU.MOREX.r2.5HG0404670
OG0019675	bHLH	1	1	1	Horvu_FT11_5H01G393800	Horvu_10350_5H01G397500	HORVU.MOREX.r2.5HG0404810
OG0019704	NF-YC	1	1	1	Horvu_FT11_5H01G398700	Horvu_10350_5H01G403100	HORVU.MOREX.r2.5HG0405640
OG0019720	WRKY	1	1	1	Horvu_FT11_5H01G400700	Horvu_10350_5H01G406100	HORVU.MOREX.r2.5HG0405940
OG0019742	C2H2	1	1	1	Horvu_FT11_5H01G404300	Horvu_10350_5H01G410700	HORVU.MOREX.r2.5HG0406560
OG0019754	bHLH	1	1	1	Horvu_FT11_5H01G405900	Horvu_10350_5H01G412400	HORVU.MOREX.r2.5HG0406730
OG0019762	bZIP	1	1	1	Horvu_FT11_5H01G407100	Horvu_10350_5H01G413500	HORVU.MOREX.r2.5HG0406840
OG0019763	EIL	1	1	1	Horvu_FT11_5H01G407200	Horvu_10350_5H01G413600	HORVU.MOREX.r2.5HG0406860
OG0019765	SBP	1	1	1	Horvu_FT11_5H01G407400	Horvu_10350_5H01G414000	HORVU.MOREX.r2.5HG0406890
OG0019798	NAC	1	1	1	Horvu_FT11_5H01G413200	Horvu_10350_5H01G419400	HORVU.MOREX.r2.5HG0407500
OG0019818	NAC	1	1	1	Horvu_FT11_5H01G417300	Horvu_10350_5H01G424400	HORVU.MOREX.r2.5HG0408020
OG0019841	bHLH	1	1	1	Horvu_FT11_5H01G421400	Horvu_10350_5H01G429200	HORVU.MOREX.r2.5HG0408490
OG0019867	LBD	1	1	1	Horvu_FT11_5H01G426000	Horvu_10350_5H01G433200	HORVU.MOREX.r2.5HG0409250
OG0019885	SBP	1	1	1	Horvu_FT11_5H01G428600	Horvu_10350_5H01G436200	HORVU.MOREX.r2.5HG0409580
OG0019886	MIKC_MADS	1	1	1	Horvu_FT11_5H01G428700	Horvu_10350_5H01G436300	HORVU.MOREX.r2.5HG0409590
OG0019908	NAC	1	1	1	Horvu_FT11_5H01G432900	Horvu_10350_5H01G440300	HORVU.MOREX.r2.5HG0410120
OG0019910	MYB	1	1	1	Horvu_FT11_5H01G433100	Horvu_10350_5H01G440600	HORVU.MOREX.r2.5HG0410160
OG0019921	bHLH	1	1	1	Horvu_FT11_5H01G435100	Horvu_10350_5H01G442800	HORVU.MOREX.r2.5HG0410450
OG0019953	B3	1	1	1	Horvu_FT11_5H01G440000	Horvu_10350_5H01G448100	HORVU.MOREX.r2.5HG0411100
OG0019977	bZIP	1	1	1	Horvu_FT11_5H01G445000	Horvu_10350_5H01G452500	HORVU.MOREX.r2.5HG0411590
OG0020012	ERF	1	1	1	Horvu_FT11_5H01G450900	Horvu_10350_5H01G458500	HORVU.MOREX.r2.5HG0412480
OG0020016	bZIP	1	1	1	Horvu_FT11_5H01G451400	Horvu_10350_5H01G459000	HORVU.MOREX.r2.5HG0412520
OG0020024	TCP	1	1	1	Horvu_FT11_5H01G452300	Horvu_10350_5H01G460100	HORVU.MOREX.r2.5HG0412640
OG0020028	ERF	1	1	1	Horvu_FT11_5H01G452900	Horvu_10350_5H01G460600	HORVU.MOREX.r2.5HG0412700
OG0020029	ERF	1	1	1	Horvu_FT11_5H01G453000	Horvu_10350_5H01G460700	HORVU.MOREX.r2.5HG0412710
OG0020030	ERF	1	1	1	Horvu_FT11_5H01G453100	Horvu_10350_5H01G460800	HORVU.MOREX.r2.5HG0412720
OG0020031	ERF	1	1	1	Horvu_FT11_5H01G453200	Horvu_10350_5H01G460900	HORVU.MOREX.r2.5HG0412730
OG0020032	ERF	1	1	1	Horvu_FT11_5H01G453300	Horvu_10350_5H01G461000	HORVU.MOREX.r2.5HG0412740
OG0020033	ERF	1	1	1	Horvu_FT11_5H01G453400	Horvu_10350_5H01G461200	HORVU.MOREX.r2.5HG0412750
OG0020034	ERF	1	1	1	Horvu_FT11_5H01G453500	Horvu_10350_5H01G461300	HORVU.MOREX.r2.5HG0412770
OG0020035	ERF	1	1	1	Horvu_FT11_5H01G453600	Horvu_10350_5H01G461400	HORVU.MOREX.r2.5HG0412780
OG0020036	ERF	1	1	1	Horvu_FT11_5H01G453700	Horvu_10350_5H01G461600	HORVU.MOREX.r2.5HG0412800
OG0020037	ERF	1	1	1	Horvu_FT11_5H01G453800	Horvu_10350_5H01G461700	HORVU.MOREX.r2.5HG0412810
OG0020038	ERF	1	1	1	Horvu_FT11_5H01G453900	Horvu_10350_5H01G462000	HORVU.MOREX.r2.5HG0412820
OG0020039	ERF	1	1	1	Horvu_FT11_5H01G454200	Horvu_10350_5H01G462300	HORVU.MOREX.r2.5HG0412840
OG0020042	ERF	1	1	1	Horvu_FT11_5H01G454700	Horvu_10350_5H01G462600	HORVU.MOREX.r2.5HG0412880
OG0020052	HD-ZIP	1	1	1	Horvu_FT11_5H01G456300	Horvu_10350_5H01G464100	HORVU.MOREX.r2.5HG0413150
OG0020054	ERF	1	1	1	Horvu_FT11_5H01G456600	Horvu_10350_5H01G464300	HORVU.MOREX.r2.5HG0413180
OG0020055	HSF	1	1	1	Horvu_FT11_5H01G456700	Horvu_10350_5H01G464400	HORVU.MOREX.r2.5HG0413200
OG0020069	HD-ZIP	1	1	1	Horvu_FT11_5H01G458700	Horvu_10350_5H01G466100	HORVU.MOREX.r2.5HG0413480
OG0020072	DBB	1	1	1	Horvu_FT11_5H01G459100	Horvu_10350_5H01G466500	HORVU.MOREX.r2.5HG0413530
OG0020089	SRS	1	1	1	Horvu_FT11_5H01G461400	Horvu_10350_5H01G469200	HORVU.MOREX.r2.5HG0413830
OG0020098	MYB	1	1	1	Horvu_FT11_5H01G464000	Horvu_10350_5H01G471200	HORVU.MOREX.r2.5HG0414010
OG0020147	MYB	1	1	1	Horvu_FT11_5H01G473100	Horvu_10350_5H01G481400	HORVU.MOREX.r2.5HG0415440
OG0020149	HD-ZIP	1	1	1	Horvu_FT11_5H01G473300	Horvu_10350_5H01G481700	HORVU.MOREX.r2.5HG0415460
OG0020161	bZIP	1	1	1	Horvu_FT11_5H01G474800	Horvu_10350_5H01G483200	HORVU.MOREX.r2.5HG0415650
OG0020203	NAC	1	1	1	Horvu_FT11_5H01G483000	Horvu_10350_5H01G490400	HORVU.MOREX.r2.5HG0416590
OG0020222	WRKY	1	1	1	Horvu_FT11_5H01G486500	Horvu_10350_5H01G493600	HORVU.MOREX.r2.5HG0417140
OG0020250	C2H2	1	1	1	Horvu_FT11_5H01G493300	Horvu_10350_5H01G499100	HORVU.MOREX.r2.5HG0417750
OG0020251	C2H2	1	1	1	Horvu_FT11_5H01G493400	Horvu_10350_5H01G499200	HORVU.MOREX.r2.5HG0417760
OG0020255	Nin-like	1	1	1	Horvu_FT11_5H01G494100	Horvu_10350_5H01G500100	HORVU.MOREX.r2.5HG0417900
OG0020280	NAC	1	1	1	Horvu_FT11_5H01G500000	Horvu_10350_5H01G506300	HORVU.MOREX.r2.5HG0418710
OG0020281	NAC	1	1	1	Horvu_FT11_5H01G500100	Horvu_10350_5H01G506400	HORVU.MOREX.r2.5HG0418720
OG0020299	C2H2	1	1	1	Horvu_FT11_5H01G504400	Horvu_10350_5H01G509100	HORVU.MOREX.r2.5HG0419030
OG0020330	C2H2	1	1	1	Horvu_FT11_5H01G509400	Horvu_10350_5H01G514200	HORVU.MOREX.r2.5HG0419660
OG0020331	C2H2	1	1	1	Horvu_FT11_5H01G509600	Horvu_10350_5H01G514300	HORVU.MOREX.r2.5HG0419670
OG0020333	C2H2	1	1	1	Horvu_FT11_5H01G510000	Horvu_10350_5H01G514700	HORVU.MOREX.r2.5HG0419710
OG0020397	YABBY	1	1	1	Horvu_FT11_5H01G522700	Horvu_10350_5H01G528100	HORVU.MOREX.r2.5HG0421580
OG0020412	NF-YA	1	1	1	Horvu_FT11_5H01G524800	Horvu_10350_5H01G530300	HORVU.MOREX.r2.5HG0421910
OG0020426	MYB_related	1	1	1	Horvu_FT11_5H01G527000	Horvu_10350_5H01G532500	HORVU.MOREX.r2.5HG0422210
OG0020436	LSD	1	1	1	Horvu_FT11_5H01G528700	Horvu_10350_5H01G534200	HORVU.MOREX.r2.5HG0422420
OG0020439	bHLH	1	1	1	Horvu_FT11_5H01G529000	Horvu_10350_5H01G534500	HORVU.MOREX.r2.5HG0422460
OG0020473	bHLH	1	1	1	Horvu_FT11_5H01G533300	Horvu_10350_5H01G539600	HORVU.MOREX.r2.5HG0423110
OG0020474	WRKY	1	1	1	Horvu_FT11_5H01G533400	Horvu_10350_5H01G539700	HORVU.MOREX.r2.5HG0423130
OG0020499	HSF	1	1	1	Horvu_FT11_5H01G537300	Horvu_10350_5H01G543500	HORVU.MOREX.r2.5HG0423600
OG0020547	MYB_related	1	1	1	Horvu_FT11_5H01G544100	Horvu_10350_5H01G550600	HORVU.MOREX.r2.5HG0424400
OG0020559	MIKC_MADS	1	1	1	Horvu_FT11_5H01G546900	Horvu_10350_5H01G553000	HORVU.MOREX.r2.5HG0424650
OG0020560	MIKC_MADS	1	1	1	Horvu_FT11_5H01G547100	Horvu_10350_5H01G553200	HORVU.MOREX.r2.5HG0424690
OG0020584	WRKY	1	1	1	Horvu_FT11_5H01G552500	Horvu_10350_5H01G557500	HORVU.MOREX.r2.5HG0425110
OG0020597	WRKY	1	1	1	Horvu_FT11_5H01G554300	Horvu_10350_5H01G560100	HORVU.MOREX.r2.5HG0425470
OG0020601	bHLH	1	1	1	Horvu_FT11_5H01G554700	Horvu_10350_5H01G560500	HORVU.MOREX.r2.5HG0425520
OG0020623	bHLH	1	1	1	Horvu_FT11_5H01G558700	Horvu_10350_5H01G564200	HORVU.MOREX.r2.5HG0425950
OG0020626	G2-like	1	1	1	Horvu_FT11_5H01G559000	Horvu_10350_5H01G564500	HORVU.MOREX.r2.5HG0426010
OG0020628	Dof	1	1	1	Horvu_FT11_5H01G559200	Horvu_10350_5H01G564700	HORVU.MOREX.r2.5HG0426030
OG0020638	G2-like	1	1	1	Horvu_FT11_5H01G560700	Horvu_10350_5H01G566500	HORVU.MOREX.r2.5HG0426210
OG0020661	bZIP	1	1	1	Horvu_FT11_5H01G563800	Horvu_10350_5H01G569900	HORVU.MOREX.r2.5HG0426550
OG0020663	AP2	1	1	1	Horvu_FT11_5H01G564100	Horvu_10350_5H01G570400	HORVU.MOREX.r2.5HG0426580
OG0020666	MYB	1	1	1	Horvu_FT11_5H01G564400	Horvu_10350_5H01G570700	HORVU.MOREX.r2.5HG0426640
OG0020667	TALE	1	1	1	Horvu_FT11_5H01G564600	Horvu_10350_5H01G570900	HORVU.MOREX.r2.5HG0426660
OG0020695	GRAS	1	1	1	Horvu_FT11_5H01G568100	Horvu_10350_5H01G574200	HORVU.MOREX.r2.5HG0427130
OG0020708	FAR1	1	1	1	Horvu_FT11_5H01G571000	Horvu_10350_5H01G576400	HORVU.MOREX.r2.5HG0427520
OG0020737	bHLH	1	1	1	Horvu_FT11_5H01G578900	Horvu_10350_5H01G584500	HORVU.MOREX.r2.5HG0428620
OG0020757	C3H	1	1	1	Horvu_FT11_5H01G581800	Horvu_10350_5H01G587500	HORVU.MOREX.r2.5HG0429150
OG0020762	TCP	1	1	1	Horvu_FT11_5H01G582500	Horvu_10350_5H01G588100	HORVU.MOREX.r2.5HG0429280
OG0020855	HSF	1	1	1	Horvu_FT11_5H01G599000	Horvu_10350_5H01G604000	HORVU.MOREX.r2.5HG0431380
OG0020870	bZIP	1	1	1	Horvu_FT11_5H01G602000	Horvu_10350_5H01G606800	HORVU.MOREX.r2.5HG0431770
OG0020880	bHLH	1	1	1	Horvu_FT11_5H01G603400	Horvu_10350_5H01G608100	HORVU.MOREX.r2.5HG0431970
OG0020893	WRKY	1	1	1	Horvu_FT11_5H01G605300	Horvu_10350_5H01G610000	HORVU.MOREX.r2.5HG0432220
OG0020932	bHLH	1	1	1	Horvu_FT11_5H01G613900	Horvu_10350_5H01G617600	HORVU.MOREX.r2.5HG0433190
OG0021007	bZIP	1	1	1	Horvu_FT11_5H01G628800	Horvu_10350_5H01G631000	HORVU.MOREX.r2.5HG0434960
OG0021042	bHLH	1	1	1	Horvu_FT11_5H01G636900	Horvu_10350_5H01G638500	HORVU.MOREX.r2.5HG0435800
OG0021051	NAC	1	1	1	Horvu_FT11_5H01G638000	Horvu_10350_5H01G639600	HORVU.MOREX.r2.5HG0435930
OG0021058	NAC	1	1	1	Horvu_FT11_5H01G639200	Horvu_10350_5H01G640500	HORVU.MOREX.r2.5HG0436060
OG0021062	ERF	1	1	1	Horvu_FT11_5H01G639600	Horvu_10350_5H01G641000	HORVU.MOREX.r2.5HG0436140
OG0021106	AP2	1	1	1	Horvu_FT11_5H01G647800	Horvu_10350_5H01G648400	HORVU.MOREX.r2.5HG0437030
OG0021115	C2H2	1	1	1	Horvu_FT11_5H01G649500	Horvu_10350_5H01G650200	HORVU.MOREX.r2.5HG0437310
OG0021119	C2H2	1	1	1	Horvu_FT11_5H01G650000	Horvu_10350_5H01G650700	HORVU.MOREX.r2.5HG0437360
OG0021120	C2H2	1	1	1	Horvu_FT11_5H01G650300	Horvu_10350_5H01G650900	HORVU.MOREX.r2.5HG0437380
OG0021121	C2H2	1	1	1	Horvu_FT11_5H01G650400	Horvu_10350_5H01G651000	HORVU.MOREX.r2.5HG0437390
OG0021122	C2H2	1	1	1	Horvu_FT11_5H01G650500	Horvu_10350_5H01G651100	HORVU.MOREX.r2.5HG0437400
OG0021123	C2H2	1	1	1	Horvu_FT11_5H01G650600	Horvu_10350_5H01G651200	HORVU.MOREX.r2.5HG0437410
OG0021124	C2H2	1	1	1	Horvu_FT11_5H01G650700	Horvu_10350_5H01G651300	HORVU.MOREX.r2.5HG0437420
OG0021125	C2H2	1	1	1	Horvu_FT11_5H01G650800	Horvu_10350_5H01G651400	HORVU.MOREX.r2.5HG0437430
OG0021126	C2H2	1	1	1	Horvu_FT11_5H01G650900	Horvu_10350_5H01G651500	HORVU.MOREX.r2.5HG0437450
OG0021127	C2H2	1	1	1	Horvu_FT11_5H01G651000	Horvu_10350_5H01G651600	HORVU.MOREX.r2.5HG0437460
OG0021128	C2H2	1	1	1	Horvu_FT11_5H01G651100	Horvu_10350_5H01G651700	HORVU.MOREX.r2.5HG0437470
OG0021134	bHLH	1	1	1	Horvu_FT11_5H01G652400	Horvu_10350_5H01G652900	HORVU.MOREX.r2.5HG0437580
OG0021137	Dof	1	1	1	Horvu_FT11_5H01G652900	Horvu_10350_5H01G653400	HORVU.MOREX.r2.5HG0437620
OG0021148	GRAS	1	1	1	Horvu_FT11_5H01G654700	Horvu_10350_5H01G656400	HORVU.MOREX.r2.5HG0437940
OG0021159	B3	0	1	1	-	Horvu_10350_5H01G658100	HORVU.MOREX.r2.5HG0438180
OG0021216	SBP	1	1	1	Horvu_FT11_5H01G666500	Horvu_10350_5H01G678300	HORVU.MOREX.r2.5HG0440620
OG0021251	GATA	1	1	1	Horvu_FT11_5H01G673000	Horvu_10350_5H01G672800	HORVU.MOREX.r2.5HG0439900
OG0021291	B3	1	1	1	Horvu_FT11_5H01G680300	Horvu_10350_5H01G679900	HORVU.MOREX.r2.5HG0440940
OG0021293	C2H2	1	1	1	Horvu_FT11_5H01G680500	Horvu_10350_6H01G447500	HORVU.MOREX.r2.5HG0358840
OG0021300	TCP	1	1	1	Horvu_FT11_5H01G681400	Horvu_10350_5H01G681500	HORVU.MOREX.r2.5HG0441110
OG0021314	bHLH	1	1	1	Horvu_FT11_5H01G684000	Horvu_10350_5H01G683800	HORVU.MOREX.r2.5HG0441410
OG0021327	C2H2	1	1	1	Horvu_FT11_5H01G686100	Horvu_10350_5H01G686100	HORVU.MOREX.r2.5HG0441650
OG0021380	FAR1	1	1	1	Horvu_FT11_5H01G697100	Horvu_10350_5H01G698700	HORVU.MOREX.r2.5HG0443060
OG0021472	NF-YC	1	1	1	Horvu_FT11_5H01G714400	Horvu_10350_5H01G717600	HORVU.MOREX.r2.5HG0445540
OG0021495	HSF	1	1	1	Horvu_FT11_5H01G719900	Horvu_10350_5H01G722000	HORVU.MOREX.r2.5HG0446090
OG0021496	MYB	1	1	1	Horvu_FT11_5H01G720100	Horvu_10350_5H01G722100	HORVU.MOREX.r2.5HG0446110
OG0021502	WRKY	1	1	1	Horvu_FT11_5H01G721700	Horvu_10350_5H01G723600	HORVU.MOREX.r2.5HG0446310
OG0021503	MYB_related	1	1	1	Horvu_FT11_5H01G722000	Horvu_10350_5H01G723800	HORVU.MOREX.r2.5HG0446340
OG0021615	G2-like	1	1	1	Horvu_FT11_6H01G012600	Horvu_10350_6H01G012200	HORVU.MOREX.r2.6HG0449340
OG0021631	MIKC_MADS	1	1	1	Horvu_FT11_6H01G016100	Horvu_10350_6H01G015300	HORVU.MOREX.r2.6HG0449760
OG0021638	Trihelix	1	1	1	Horvu_FT11_6H01G017100	Horvu_10350_6H01G016300	HORVU.MOREX.r2.6HG0449910
OG0021666	M-type_MADS	1	1	1	Horvu_FT11_6H01G023000	Horvu_10350_6H01G021600	HORVU.MOREX.r2.6HG0450540
OG0021698	G2-like	0	1	1	-	Horvu_10350_6H01G030600	HORVU.MOREX.r2.6HG0451540
OG0021745	MYB	1	1	1	Horvu_FT11_6H01G044300	Horvu_10350_6H01G041800	HORVU.MOREX.r2.6HG0452840
OG0021765	C2H2	1	1	1	Horvu_FT11_6H01G049800	Horvu_10350_6H01G047000	HORVU.MOREX.r2.6HG0453590
OG0021776	bHLH	1	1	1	Horvu_FT11_6H01G051400	Horvu_10350_6H01G049300	HORVU.MOREX.r2.6HG0453850
OG0021896	bHLH	1	1	1	Horvu_FT11_6H01G077900	Horvu_10350_6H01G076400	HORVU.MOREX.r2.6HG0456990
OG0021922	bZIP	1	1	1	Horvu_FT11_6H01G084100	Horvu_10350_6H01G093800	HORVU.MOREX.r2.6HG0459560
OG0021935	BES1	1	1	1	Horvu_FT11_6H01G087000	Horvu_10350_6H01G096200	HORVU.MOREX.r2.6HG0459230
OG0021973	WRKY	1	1	1	Horvu_FT11_6H01G095100	Horvu_10350_6H01G086800	HORVU.MOREX.r2.6HG0457980
OG0022011	C2H2	1	1	1	Horvu_FT11_6H01G101600	Horvu_10350_6H01G100700	HORVU.MOREX.r2.6HG0459760
OG0022041	bZIP	1	1	1	Horvu_FT11_6H01G107900	Horvu_10350_6H01G106800	HORVU.MOREX.r2.6HG0460660
OG0022046	ERF	1	1	1	Horvu_FT11_6H01G108800	Horvu_10350_6H01G107800	HORVU.MOREX.r2.6HG0460820
OG0022072	M-type_MADS	1	1	1	Horvu_FT11_6H01G113400	Horvu_10350_6H01G113000	HORVU.MOREX.r2.6HG0461510
OG0022081	Nin-like	1	1	1	Horvu_FT11_6H01G115100	Horvu_10350_6H01G114700	HORVU.MOREX.r2.6HG0461750
OG0022106	B3	1	1	1	Horvu_FT11_6H01G119800	Horvu_10350_6H01G119500	HORVU.MOREX.r2.6HG0462230
OG0022120	NAC	1	1	1	Horvu_FT11_6H01G122400	Horvu_10350_6H01G121800	HORVU.MOREX.r2.6HG0462530
OG0022125	G2-like	1	1	1	Horvu_FT11_6H01G122900	Horvu_10350_6H01G122400	HORVU.MOREX.r2.6HG0462680
OG0022129	G2-like	1	1	1	Horvu_FT11_6H01G123900	Horvu_10350_6H01G123700	HORVU.MOREX.r2.6HG0462820
OG0022131	SBP	1	1	1	Horvu_FT11_6H01G124200	Horvu_10350_6H01G124000	HORVU.MOREX.r2.6HG0462880
OG0022147	ARF	1	1	1	Horvu_FT11_6H01G129100	Horvu_10350_6H01G128800	HORVU.MOREX.r2.6HG0463500
OG0022151	bHLH	1	1	1	Horvu_FT11_6H01G130100	Horvu_10350_6H01G129800	HORVU.MOREX.r2.6HG0463610
OG0022179	HB-PHD	1	1	1	Horvu_FT11_6H01G136100	Horvu_10350_6H01G137300	HORVU.MOREX.r2.6HG0464440
OG0022186	GATA	1	1	1	Horvu_FT11_6H01G137600	Horvu_10350_6H01G135900	HORVU.MOREX.r2.6HG0464590
OG0022196	HD-ZIP	1	1	1	Horvu_FT11_6H01G140300	Horvu_10350_6H01G140000	HORVU.MOREX.r2.6HG0464870
OG0022198	HD-ZIP	1	1	1	Horvu_FT11_6H01G140500	Horvu_10350_6H01G140200	HORVU.MOREX.r2.6HG0464980
OG0022213	ERF	1	1	1	Horvu_FT11_6H01G146200	Horvu_10350_6H01G145300	HORVU.MOREX.r2.6HG0465740
OG0022243	C2H2	1	1	1	Horvu_FT11_6H01G154800	Horvu_10350_6H01G155000	HORVU.MOREX.r2.6HG0466800
OG0022260	AP2	1	1	1	Horvu_FT11_6H01G159000	Horvu_10350_6H01G158700	HORVU.MOREX.r2.6HG0467400
OG0022264	AP2	1	1	1	Horvu_FT11_6H01G160200	Horvu_10350_6H01G159500	HORVU.MOREX.r2.6HG0467550
OG0022265	AP2	1	1	1	Horvu_FT11_6H01G160300	Horvu_10350_6H01G159600	HORVU.MOREX.r2.6HG0467560
OG0022269	MIKC_MADS	1	1	1	Horvu_FT11_6H01G160900	Horvu_10350_6H01G160200	HORVU.MOREX.r2.6HG0467700
OG0022272	ERF	1	1	1	Horvu_FT11_6H01G161900	Horvu_10350_6H01G161500	HORVU.MOREX.r2.6HG0467870
OG0022275	Whirly	1	1	1	Horvu_FT11_6H01G162300	Horvu_10350_6H01G161900	HORVU.MOREX.r2.6HG0467930
OG0022317	MYB	1	1	1	Horvu_FT11_6H01G171100	Horvu_10350_6H01G170800	HORVU.MOREX.r2.6HG0469220
OG0022321	M-type_MADS	1	1	1	Horvu_FT11_6H01G171800	Horvu_10350_6H01G171500	HORVU.MOREX.r2.6HG0469380
OG0022324	C3H	1	1	1	Horvu_FT11_6H01G172400	Horvu_10350_6H01G172100	HORVU.MOREX.r2.6HG0469460
OG0022361	DBB	1	1	1	Horvu_FT11_6H01G180100	Horvu_10350_6H01G181500	HORVU.MOREX.r2.6HG0470440
OG0022375	TALE	1	1	1	Horvu_FT11_6H01G182800	Horvu_10350_6H01G183900	HORVU.MOREX.r2.6HG0471020
OG0022377	bZIP	1	1	1	Horvu_FT11_6H01G183000	Horvu_10350_6H01G184200	HORVU.MOREX.r2.6HG0471050
OG0022379	C2H2	1	1	1	Horvu_FT11_6H01G183300	Horvu_10350_6H01G184500	HORVU.MOREX.r2.6HG0471080
OG0022380	ARR-B	1	1	1	Horvu_FT11_6H01G183600	Horvu_10350_6H01G184800	HORVU.MOREX.r2.6HG0471110
OG0022386	WRKY	1	1	1	Horvu_FT11_6H01G184500	Horvu_10350_6H01G185900	HORVU.MOREX.r2.6HG0471210
OG0022418	CO-like	1	1	1	Horvu_FT11_6H01G191400	Horvu_10350_6H01G192200	HORVU.MOREX.r2.6HG0472330
OG0022433	SBP	1	1	1	Horvu_FT11_6H01G193800	Horvu_10350_6H01G194800	HORVU.MOREX.r2.6HG0472600
OG0022453	bZIP	1	1	1	Horvu_FT11_6H01G196800	Horvu_10350_6H01G197600	HORVU.MOREX.r2.6HG0473090
OG0022463	SBP	1	1	1	Horvu_FT11_6H01G198300	Horvu_10350_6H01G199100	HORVU.MOREX.r2.6HG0473260
OG0022464	G2-like	1	1	1	Horvu_FT11_6H01G198700	Horvu_10350_6H01G199500	HORVU.MOREX.r2.6HG0473270
OG0022486	NF-YC	1	1	1	Horvu_FT11_6H01G203300	Horvu_10350_6H01G204200	HORVU.MOREX.r2.6HG0473960
OG0022488	MIKC_MADS	1	1	1	Horvu_FT11_6H01G203500	Horvu_10350_6H01G204400	HORVU.MOREX.r2.6HG0473980
OG0022529	GRAS	1	1	1	Horvu_FT11_6H01G211400	Horvu_10350_6H01G212300	HORVU.MOREX.r2.6HG0475070
OG0022543	bZIP	1	1	1	Horvu_FT11_6H01G213400	Horvu_10350_6H01G214500	HORVU.MOREX.r2.6HG0475320
OG0022553	C3H	1	1	1	Horvu_FT11_6H01G215400	Horvu_10350_6H01G215900	HORVU.MOREX.r2.6HG0475520
OG0022554	C3H	1	1	1	Horvu_FT11_6H01G215500	Horvu_10350_6H01G216000	HORVU.MOREX.r2.6HG0475530
OG0022555	C3H	1	1	1	Horvu_FT11_6H01G215600	Horvu_10350_6H01G216100	HORVU.MOREX.r2.6HG0475540
OG0022557	C3H	1	1	1	Horvu_FT11_6H01G215800	Horvu_10350_6H01G216300	HORVU.MOREX.r2.6HG0475570
OG0022572	G2-like	1	1	1	Horvu_FT11_6H01G218900	Horvu_10350_6H01G219000	HORVU.MOREX.r2.6HG0475990
OG0022591	bZIP	1	1	1	Horvu_FT11_6H01G225600	Horvu_10350_6H01G222600	HORVU.MOREX.r2.6HG0476540
OG0022602	ERF	1	1	1	Horvu_FT11_6H01G227000	Horvu_10350_6H01G224000	HORVU.MOREX.r2.6HG0476780
OG0022619	MYB	1	1	1	Horvu_FT11_6H01G230400	Horvu_10350_6H01G227000	HORVU.MOREX.r2.6HG0477300
OG0022631	GRF	1	1	1	Horvu_FT11_6H01G232500	Horvu_10350_6H01G229300	HORVU.MOREX.r2.6HG0477540
OG0022647	ERF	1	1	1	Horvu_FT11_6H01G236000	Horvu_10350_6H01G232900	HORVU.MOREX.r2.6HG0477910
OG0022649	ERF	1	1	1	Horvu_FT11_6H01G236700	Horvu_10350_6H01G233600	HORVU.MOREX.r2.6HG0477970
OG0022675	bZIP	1	1	1	Horvu_FT11_6H01G246200	Horvu_10350_6H01G243100	HORVU.MOREX.r2.6HG0479210
OG0022683	ERF	1	1	1	Horvu_FT11_6H01G247200	Horvu_10350_6H01G244200	HORVU.MOREX.r2.6HG0479430
OG0022713	C2H2	1	1	1	Horvu_FT11_6H01G253800	Horvu_10350_6H01G250700	HORVU.MOREX.r2.6HG0480660
OG0022717	GATA	1	1	1	Horvu_FT11_6H01G254900	Horvu_10350_6H01G251600	HORVU.MOREX.r2.6HG0480880
OG0022720	bHLH	1	1	1	Horvu_FT11_6H01G255700	Horvu_10350_6H01G252500	HORVU.MOREX.r2.6HG0481020
OG0022763	ERF	1	1	1	Horvu_FT11_6H01G268500	Horvu_10350_6H01G264000	HORVU.MOREX.r2.6HG0482920
OG0022794	MYB	1	1	1	Horvu_FT11_6H01G275300	Horvu_10350_6H01G271600	HORVU.MOREX.r2.6HG0484160
OG0022812	Trihelix	1	1	1	Horvu_FT11_6H01G280300	Horvu_10350_6H01G277200	HORVU.MOREX.r2.6HG0485180
OG0022818	C2H2	1	1	1	Horvu_FT11_6H01G281700	Horvu_10350_6H01G278800	HORVU.MOREX.r2.6HG0485330
OG0022820	E2F/DP	1	1	1	Horvu_FT11_6H01G281900	Horvu_10350_6H01G279000	HORVU.MOREX.r2.6HG0485390
OG0022849	Trihelix	1	1	1	Horvu_FT11_6H01G291200	Horvu_10350_6H01G287000	HORVU.MOREX.r2.6HG0487250
OG0022855	ERF	1	1	1	Horvu_FT11_6H01G293200	Horvu_10350_6H01G291800	HORVU.MOREX.r2.6HG0487660
OG0022882	C2H2	1	1	1	Horvu_FT11_6H01G299700	Horvu_10350_6H01G298400	HORVU.MOREX.r2.6HG0488770
OG0022911	ERF	1	1	1	Horvu_FT11_6H01G305600	Horvu_10350_6H01G304100	HORVU.MOREX.r2.6HG0489770
OG0022913	NAC	1	1	1	Horvu_FT11_6H01G306000	Horvu_10350_6H01G304400	HORVU.MOREX.r2.6HG0489820
OG0022934	B3	1	1	1	Horvu_FT11_6H01G311000	Horvu_10350_6H01G307600	HORVU.MOREX.r2.6HG0490210
OG0022952	bHLH	1	1	1	Horvu_FT11_6H01G315800	Horvu_10350_6H01G313000	HORVU.MOREX.r2.6HG0491050
OG0022966	DBB	1	1	1	Horvu_FT11_6H01G318400	Horvu_10350_6H01G315700	HORVU.MOREX.r2.6HG0491400
OG0022977	FAR1	1	1	1	Horvu_FT11_6H01G319800	Horvu_10350_6H01G317100	HORVU.MOREX.r2.6HG0491640
OG0022984	CO-like	1	1	1	Horvu_FT11_6H01G321100	Horvu_10350_6H01G318700	HORVU.MOREX.r2.6HG0491820
OG0023008	C2H2	1	1	1	Horvu_FT11_6H01G325700	Horvu_10350_6H01G323600	HORVU.MOREX.r2.6HG0492470
OG0023009	AP2	1	1	1	Horvu_FT11_6H01G326100	Horvu_10350_6H01G324200	HORVU.MOREX.r2.6HG0492580
OG0023022	MYB	1	1	1	Horvu_FT11_6H01G329500	Horvu_10350_6H01G327400	HORVU.MOREX.r2.6HG0493290
OG0023046	MYB	1	1	1	Horvu_FT11_6H01G335900	Horvu_10350_6H01G332600	HORVU.MOREX.r2.6HG0494190
OG0023048	MYB	1	1	1	Horvu_FT11_6H01G336100	Horvu_10350_6H01G332800	HORVU.MOREX.r2.6HG0494210
OG0023049	MYB	1	1	1	Horvu_FT11_6H01G336400	Horvu_10350_6H01G333100	HORVU.MOREX.r2.6HG0494240
OG0023062	ARF	1	1	1	Horvu_FT11_6H01G338500	Horvu_10350_6H01G335300	HORVU.MOREX.r2.6HG0494470
OG0023093	TCP	1	1	1	Horvu_FT11_6H01G344400	Horvu_10350_6H01G341400	HORVU.MOREX.r2.6HG0495460
OG0023106	ERF	1	1	1	Horvu_FT11_6H01G346300	Horvu_10350_6H01G343200	HORVU.MOREX.r2.6HG0495720
OG0023122	MYB	1	1	1	Horvu_FT11_6H01G349600	Horvu_10350_6H01G346200	HORVU.MOREX.r2.6HG0496150
OG0023123	MYB	1	1	1	Horvu_FT11_6H01G349800	Horvu_10350_6H01G346500	HORVU.MOREX.r2.6HG0496210
OG0023129	YABBY	1	1	1	Horvu_FT11_6H01G350700	Horvu_10350_6H01G347500	HORVU.MOREX.r2.6HG0496380
OG0023131	NAC	1	1	1	Horvu_FT11_6H01G350900	Horvu_10350_6H01G347700	HORVU.MOREX.r2.6HG0496420
OG0023140	GATA	1	1	1	Horvu_FT11_6H01G353000	Horvu_10350_6H01G349700	HORVU.MOREX.r2.6HG0496670
OG0023141	DBB	1	1	1	Horvu_FT11_6H01G353100	Horvu_10350_6H01G349800	HORVU.MOREX.r2.6HG0496680
OG0023148	Trihelix	1	1	1	Horvu_FT11_6H01G354200	Horvu_10350_6H01G350700	HORVU.MOREX.r2.6HG0496810
OG0023150	HD-ZIP	1	1	1	Horvu_FT11_6H01G354500	Horvu_10350_6H01G351000	HORVU.MOREX.r2.6HG0496860
OG0023157	MYB_related	1	0	1	Horvu_FT11_6H01G355800	-	HORVU.MOREX.r2.6HG0497020
OG0023163	WRKY	1	1	1	Horvu_FT11_6H01G357700	Horvu_10350_6H01G353800	HORVU.MOREX.r2.6HG0497280
OG0023179	ERF	1	1	1	Horvu_FT11_6H01G360700	Horvu_10350_6H01G356600	HORVU.MOREX.r2.6HG0497580
OG0023189	ERF	1	1	1	Horvu_FT11_6H01G363200	Horvu_10350_6H01G358800	HORVU.MOREX.r2.6HG0498060
OG0023190	ERF	1	1	1	Horvu_FT11_6H01G363300	Horvu_10350_6H01G358900	HORVU.MOREX.r2.6HG0498070
OG0023191	ERF	1	1	1	Horvu_FT11_6H01G363600	Horvu_10350_6H01G359000	HORVU.MOREX.r2.6HG0498080
OG0023210	C2H2	1	1	1	Horvu_FT11_6H01G366200	Horvu_10350_6H01G361900	HORVU.MOREX.r2.6HG0498480
OG0023211	C2H2	1	1	1	Horvu_FT11_6H01G366300	Horvu_10350_6H01G362000	HORVU.MOREX.r2.6HG0498550
OG0023223	GRAS	1	1	1	Horvu_FT11_6H01G368600	Horvu_10350_6H01G364700	HORVU.MOREX.r2.6HG0498920
OG0023249	ERF	1	1	1	Horvu_FT11_6H01G373600	Horvu_10350_6H01G369100	HORVU.MOREX.r2.6HG0499560
OG0023271	C2H2	1	1	1	Horvu_FT11_6H01G377900	Horvu_10350_6H01G373400	HORVU.MOREX.r2.6HG0499980
OG0023272	G2-like	1	1	1	Horvu_FT11_6H01G378500	Horvu_10350_6H01G373900	HORVU.MOREX.r2.6HG0500010
OG0023280	Dof	1	1	1	Horvu_FT11_6H01G379800	Horvu_10350_6H01G375100	HORVU.MOREX.r2.6HG0500170
OG0023283	HD-ZIP	1	1	1	Horvu_FT11_6H01G380200	Horvu_10350_6H01G375400	HORVU.MOREX.r2.6HG0500210
OG0023290	ERF	1	1	1	Horvu_FT11_6H01G382000	Horvu_10350_6H01G377300	HORVU.MOREX.r2.6HG0500390
OG0023293	ERF	1	1	1	Horvu_FT11_6H01G382600	Horvu_10350_6H01G377700	HORVU.MOREX.r2.6HG0500460
OG0023295	C3H	1	1	1	Horvu_FT11_6H01G382900	Horvu_10350_6H01G378000	HORVU.MOREX.r2.6HG0500510
OG0023299	GRF	1	1	1	Horvu_FT11_6H01G383600	Horvu_10350_6H01G378500	HORVU.MOREX.r2.6HG0500620
OG0023308	MYB_related	1	1	1	Horvu_FT11_6H01G386200	Horvu_10350_6H01G381000	HORVU.MOREX.r2.6HG0500890
OG0023312	MIKC_MADS	1	1	1	Horvu_FT11_6H01G387400	Horvu_10350_6H01G382200	HORVU.MOREX.r2.6HG0500990
OG0023317	B3	1	1	1	Horvu_FT11_6H01G388000	Horvu_10350_6H01G382900	HORVU.MOREX.r2.6HG0501080
OG0023330	MYB_related	1	1	1	Horvu_FT11_6H01G390100	Horvu_10350_6H01G385300	HORVU.MOREX.r2.6HG0501340
OG0023358	bHLH	1	1	1	Horvu_FT11_6H01G394500	Horvu_10350_6H01G389600	HORVU.MOREX.r2.6HG0501920
OG0023372	MYB	1	1	1	Horvu_FT11_6H01G396400	Horvu_10350_6H01G391600	HORVU.MOREX.r2.6HG0502290
OG0023377	G2-like	1	1	1	Horvu_FT11_6H01G397600	Horvu_10350_6H01G392900	HORVU.MOREX.r2.6HG0502440
OG0023388	WRKY	1	1	1	Horvu_FT11_6H01G399500	Horvu_10350_6H01G394800	HORVU.MOREX.r2.6HG0502650
OG0023395	bHLH	1	1	1	Horvu_FT11_6H01G400900	Horvu_10350_6H01G396700	HORVU.MOREX.r2.6HG0502820
OG0023396	G2-like	1	1	1	Horvu_FT11_6H01G401100	Horvu_10350_6H01G396900	HORVU.MOREX.r2.6HG0502840
OG0023425	bHLH	1	1	1	Horvu_FT11_6H01G407300	Horvu_10350_6H01G403700	HORVU.MOREX.r2.6HG0503700
OG0023437	Dof	1	1	1	Horvu_FT11_6H01G409000	Horvu_10350_6H01G405300	HORVU.MOREX.r2.6HG0503930
OG0023458	bHLH	1	1	1	Horvu_FT11_6H01G412900	Horvu_10350_6H01G409300	HORVU.MOREX.r2.6HG0504470
OG0023459	bHLH	1	1	1	Horvu_FT11_6H01G413000	Horvu_10350_6H01G409400	HORVU.MOREX.r2.6HG0504480
OG0023464	LSD	1	1	1	Horvu_FT11_6H01G414100	Horvu_10350_6H01G410700	HORVU.MOREX.r2.6HG0504710
OG0023516	C3H	1	1	1	Horvu_FT11_6H01G423300	Horvu_10350_6H01G419700	HORVU.MOREX.r2.6HG0505660
OG0023550	CO-like	1	1	1	Horvu_FT11_6H01G429600	Horvu_10350_6H01G426900	HORVU.MOREX.r2.6HG0506650
OG0023560	NF-YB	1	1	1	Horvu_FT11_6H01G430800	Horvu_10350_6H01G428000	HORVU.MOREX.r2.6HG0506770
OG0023561	NF-YB	1	1	1	Horvu_FT11_6H01G431100	Horvu_10350_6H01G428300	HORVU.MOREX.r2.6HG0506790
OG0023563	Dof	1	1	1	Horvu_FT11_6H01G431600	Horvu_10350_6H01G428800	HORVU.MOREX.r2.6HG0506830
OG0023567	bHLH	1	1	1	Horvu_FT11_6H01G432300	Horvu_10350_6H01G429400	HORVU.MOREX.r2.6HG0506930
OG0023572	bZIP	1	1	1	Horvu_FT11_6H01G433600	Horvu_10350_6H01G430600	HORVU.MOREX.r2.6HG0507030
OG0023577	DBB	1	1	1	Horvu_FT11_6H01G434900	Horvu_10350_6H01G431700	HORVU.MOREX.r2.6HG0507160
OG0023585	HD-ZIP	1	1	1	Horvu_FT11_6H01G436300	Horvu_10350_6H01G432900	HORVU.MOREX.r2.6HG0507380
OG0023602	MIKC_MADS	1	1	1	Horvu_FT11_6H01G439200	Horvu_10350_6H01G435700	HORVU.MOREX.r2.6HG0507700
OG0023608	CO-like	1	1	1	Horvu_FT11_6H01G440000	Horvu_10350_6H01G436500	HORVU.MOREX.r2.6HG0507820
OG0023609	NAC	1	1	1	Horvu_FT11_6H01G440300	Horvu_10350_6H01G436800	HORVU.MOREX.r2.6HG0507850
OG0023616	MYB	1	1	1	Horvu_FT11_6H01G441500	Horvu_10350_6H01G438100	HORVU.MOREX.r2.6HG0508020
OG0023673	ERF	1	1	1	Horvu_FT11_6H01G450000	Horvu_10350_6H01G448500	HORVU.MOREX.r2.6HG0509430
OG0023707	bHLH	1	1	1	Horvu_FT11_6H01G454600	Horvu_10350_6H01G453400	HORVU.MOREX.r2.6HG0509990
OG0023709	AP2	1	1	1	Horvu_FT11_6H01G454800	Horvu_10350_6H01G453700	HORVU.MOREX.r2.6HG0510020
OG0023711	TCP	1	1	1	Horvu_FT11_6H01G455200	Horvu_10350_6H01G454000	HORVU.MOREX.r2.6HG0510040
OG0023717	NAC	1	1	1	Horvu_FT11_6H01G455900	Horvu_10350_6H01G454700	HORVU.MOREX.r2.6HG0510130
OG0023721	Nin-like	1	1	1	Horvu_FT11_6H01G456300	Horvu_10350_6H01G455000	HORVU.MOREX.r2.6HG0510180
OG0023731	ERF	1	1	1	Horvu_FT11_6H01G457900	Horvu_10350_6H01G457000	HORVU.MOREX.r2.6HG0510390
OG0023759	E2F/DP	1	1	1	Horvu_FT11_6H01G461900	Horvu_10350_6H01G460900	HORVU.MOREX.r2.6HG0510870
OG0023777	MIKC_MADS	1	1	1	Horvu_FT11_6H01G464700	Horvu_10350_6H01G463600	HORVU.MOREX.r2.6HG0511230
OG0023822	ERF	1	1	1	Horvu_FT11_6H01G472500	Horvu_10350_6H01G472100	HORVU.MOREX.r2.6HG0512230
OG0023824	ERF	1	1	1	Horvu_FT11_6H01G472700	Horvu_10350_6H01G472300	HORVU.MOREX.r2.6HG0512250
OG0023859	HD-ZIP	1	1	1	Horvu_FT11_6H01G478700	Horvu_10350_6H01G477800	HORVU.MOREX.r2.6HG0513000
OG0023866	GeBP	1	1	1	Horvu_FT11_6H01G480000	Horvu_10350_6H01G479000	HORVU.MOREX.r2.6HG0513130
OG0023871	WRKY	1	1	1	Horvu_FT11_6H01G480900	Horvu_10350_6H01G479600	HORVU.MOREX.r2.6HG0513200
OG0023890	ERF	1	1	1	Horvu_FT11_6H01G485300	Horvu_10350_6H01G483600	HORVU.MOREX.r2.6HG0513660
OG0023910	bZIP	1	1	1	Horvu_FT11_6H01G487700	Horvu_10350_6H01G486000	HORVU.MOREX.r2.6HG0513990
OG0023920	NF-YA	1	1	1	Horvu_FT11_6H01G490100	Horvu_10350_6H01G487900	HORVU.MOREX.r2.6HG0514250
OG0023921	bHLH	1	1	1	Horvu_FT11_6H01G490200	Horvu_10350_6H01G488100	HORVU.MOREX.r2.6HG0514270
OG0023925	GRF	1	1	1	Horvu_FT11_6H01G490900	Horvu_10350_6H01G488800	HORVU.MOREX.r2.6HG0514370
OG0023941	BES1	1	1	1	Horvu_FT11_6H01G493400	Horvu_10350_6H01G491000	HORVU.MOREX.r2.6HG0514660
OG0023942	M-type_MADS	1	1	1	Horvu_FT11_6H01G493500	Horvu_10350_6H01G491100	HORVU.MOREX.r2.6HG0514670
OG0023955	ERF	1	1	1	Horvu_FT11_6H01G495900	Horvu_10350_6H01G493200	HORVU.MOREX.r2.6HG0515020
OG0023963	C3H	1	1	1	Horvu_FT11_6H01G496800	Horvu_10350_6H01G494700	HORVU.MOREX.r2.6HG0515160
OG0023979	ERF	1	1	1	Horvu_FT11_6H01G501600	Horvu_10350_6H01G499400	HORVU.MOREX.r2.6HG0515700
OG0023992	MYB	1	1	1	Horvu_FT11_6H01G504900	Horvu_10350_6H01G502100	HORVU.MOREX.r2.6HG0516060
OG0024000	MYB_related	1	1	1	Horvu_FT11_6H01G506600	Horvu_10350_6H01G503700	HORVU.MOREX.r2.6HG0516290
OG0024062	bHLH	1	1	1	Horvu_FT11_6H01G520400	Horvu_10350_6H01G516400	HORVU.MOREX.r2.6HG0518000
OG0024067	M-type_MADS	1	1	1	Horvu_FT11_6H01G521200	Horvu_10350_6H01G517100	HORVU.MOREX.r2.6HG0518080
OG0024068	ARR-B	1	1	1	Horvu_FT11_6H01G521500	Horvu_10350_6H01G517500	HORVU.MOREX.r2.6HG0518150
OG0024071	MIKC_MADS	1	1	1	Horvu_FT11_6H01G522300	Horvu_10350_6H01G518300	HORVU.MOREX.r2.6HG0518270
OG0024077	ERF	1	1	1	Horvu_FT11_6H01G522900	Horvu_10350_6H01G519000	HORVU.MOREX.r2.6HG0518370
OG0024087	ARR-B	1	1	1	Horvu_FT11_6H01G524600	Horvu_10350_6H01G520700	HORVU.MOREX.r2.6HG0518550
OG0024138	ARR-B	1	1	1	Horvu_FT11_6H01G534800	Horvu_10350_6H01G531500	HORVU.MOREX.r2.6HG0519880
OG0024151	bHLH	1	1	1	Horvu_FT11_6H01G537300	Horvu_10350_6H01G534400	HORVU.MOREX.r2.6HG0520400
OG0024159	GATA	1	1	1	Horvu_FT11_6H01G539000	Horvu_10350_6H01G535800	HORVU.MOREX.r2.6HG0520590
OG0024186	NAC	1	1	1	Horvu_FT11_6H01G543900	Horvu_10350_6H01G540300	HORVU.MOREX.r2.6HG0521110
OG0024196	ERF	1	1	0	Horvu_FT11_6H01G546200	Horvu_10350_6H01G542700	-
OG0024218	G2-like	1	1	1	Horvu_FT11_6H01G550500	Horvu_10350_6H01G547300	HORVU.MOREX.r2.6HG0521870
OG0024250	ERF	1	1	1	Horvu_FT11_6H01G556100	Horvu_10350_6H01G553500	HORVU.MOREX.r2.6HG0522560
OG0024262	MYB_related	1	1	1	Horvu_FT11_6H01G558200	Horvu_10350_6H01G555800	HORVU.MOREX.r2.6HG0522810
OG0024268	NAC	1	1	1	Horvu_FT11_6H01G558900	Horvu_10350_6H01G556500	HORVU.MOREX.r2.6HG0522890
OG0024284	FAR1	1	1	1	Horvu_FT11_6H01G561200	Horvu_10350_6H01G558900	HORVU.MOREX.r2.6HG0523190
OG0024295	LBD	1	1	1	Horvu_FT11_6H01G562800	Horvu_10350_6H01G560300	HORVU.MOREX.r2.6HG0523370
OG0024306	C2H2	1	1	1	Horvu_FT11_6H01G564100	Horvu_10350_6H01G561500	HORVU.MOREX.r2.6HG0523510
OG0024331	C2H2	1	1	1	Horvu_FT11_6H01G569600	Horvu_10350_6H01G588200	HORVU.MOREX.r2.6HG0525270
OG0024350	NAC	1	1	1	Horvu_FT11_6H01G572000	Horvu_10350_6H01G586100	HORVU.MOREX.r2.6HG0524950
OG0024411	C3H	1	1	1	Horvu_FT11_6H01G583200	Horvu_10350_6H01G574200	HORVU.MOREX.r2.6HG0526270
OG0024420	HB-other	1	1	1	Horvu_FT11_6H01G586400	Horvu_10350_6H01G570200	HORVU.MOREX.r2.6HG0526530
OG0024444	NAC	1	1	1	Horvu_FT11_7H01G000700	Horvu_10350_7H01G000100	HORVU.MOREX.r2.7HG0527200
OG0024459	NAC	1	1	1	Horvu_FT11_7H01G003500	Horvu_10350_7H01G007300	HORVU.MOREX.r2.7HG0527690
OG0024488	GRAS	1	1	1	Horvu_FT11_7H01G010700	Horvu_10350_7H01G011100	HORVU.MOREX.r2.7HG0528220
OG0024504	MYB_related	1	1	1	Horvu_FT11_7H01G013900	Horvu_10350_7H01G013800	HORVU.MOREX.r2.7HG0528770
OG0024519	B3	1	1	1	Horvu_FT11_7H01G017100	Horvu_10350_7H01G017000	HORVU.MOREX.r2.7HG0529040
OG0024525	TALE	1	1	1	Horvu_FT11_7H01G020400	Horvu_10350_7H01G019100	HORVU.MOREX.r2.7HG0529280
OG0024544	MYB	1	1	1	Horvu_FT11_7H01G028300	Horvu_10350_7H01G026400	HORVU.MOREX.r2.7HG0530100
OG0024545	MYB	1	1	1	Horvu_FT11_7H01G028500	Horvu_10350_7H01G026800	HORVU.MOREX.r2.7HG0530140
OG0024561	M-type_MADS	1	2	0	Horvu_FT11_7H01G033500	Horvu_10350_7H01G031900|Horvu_10350_7H01G032900	-
OG0024563	MYB_related	1	1	1	Horvu_FT11_7H01G034000	Horvu_10350_7H01G032400	HORVU.MOREX.r2.7HG0531270
OG0024573	FAR1	1	1	1	Horvu_FT11_7H01G037300	Horvu_10350_7H01G035400	HORVU.MOREX.r2.7HG0531740
OG0024613	GRF	1	1	1	Horvu_FT11_7H01G044500	Horvu_10350_7H01G042700	HORVU.MOREX.r2.7HG0532690
OG0024686	HD-ZIP	1	1	1	Horvu_FT11_7H01G060100	Horvu_10350_7H01G082000	HORVU.MOREX.r2.7HG0537930
OG0024687	HD-ZIP	1	1	1	Horvu_FT11_7H01G060300	Horvu_10350_7H01G082100	HORVU.MOREX.r2.7HG0537950
OG0024688	HD-ZIP	1	1	1	Horvu_FT11_7H01G060500	Horvu_10350_7H01G082200	HORVU.MOREX.r2.7HG0537960
OG0024701	B3	1	1	1	Horvu_FT11_7H01G063400	Horvu_10350_7H01G084800	HORVU.MOREX.r2.7HG0538320
OG0024740	AP2	1	1	1	Horvu_FT11_7H01G072300	Horvu_10350_7H01G095100	HORVU.MOREX.r2.7HG0539480
OG0024741	Whirly	1	1	1	Horvu_FT11_7H01G072900	Horvu_10350_7H01G095900	HORVU.MOREX.r2.7HG0539530
OG0024744	WRKY	1	1	1	Horvu_FT11_7H01G074000	Horvu_10350_7H01G096900	HORVU.MOREX.r2.7HG0539640
OG0024786	NAC	1	1	1	Horvu_FT11_7H01G082800	Horvu_10350_7H01G105700	HORVU.MOREX.r2.7HG0540690
OG0024803	DBB	1	1	1	Horvu_FT11_7H01G089500	Horvu_10350_7H01G112000	HORVU.MOREX.r2.7HG0541280
OG0024818	MIKC_MADS	1	1	1	Horvu_FT11_7H01G092900	Horvu_10350_7H01G117200	HORVU.MOREX.r2.7HG0541840
OG0024820	MIKC_MADS	1	1	1	Horvu_FT11_7H01G093200	Horvu_10350_7H01G117500	HORVU.MOREX.r2.7HG0541900
OG0024825	MYB_related	1	1	1	Horvu_FT11_7H01G094000	Horvu_10350_7H01G118300	HORVU.MOREX.r2.7HG0541990
OG0024842	WRKY	1	1	1	Horvu_FT11_7H01G097000	Horvu_10350_7H01G122400	HORVU.MOREX.r2.7HG0542390
OG0024854	bHLH	1	1	1	Horvu_FT11_7H01G099200	Horvu_10350_7H01G124300	HORVU.MOREX.r2.7HG0542700
OG0024867	ERF	1	1	1	Horvu_FT11_7H01G104200	Horvu_10350_7H01G128800	HORVU.MOREX.r2.7HG0543120
OG0024875	MYB_related	1	1	1	Horvu_FT11_7H01G105100	Horvu_10350_7H01G129800	HORVU.MOREX.r2.7HG0543250
OG0024882	MYB	1	1	1	Horvu_FT11_7H01G106300	Horvu_10350_7H01G131000	HORVU.MOREX.r2.7HG0543410
OG0024883	MIKC_MADS	1	1	1	Horvu_FT11_7H01G106400	Horvu_10350_7H01G131100	HORVU.MOREX.r2.7HG0543420
OG0024906	bHLH	1	1	1	Horvu_FT11_7H01G111500	Horvu_10350_7H01G136500	HORVU.MOREX.r2.7HG0544070
OG0024913	FAR1	1	1	1	Horvu_FT11_7H01G112800	Horvu_10350_7H01G138000	HORVU.MOREX.r2.7HG0544270
OG0024917	C2H2	1	1	1	Horvu_FT11_7H01G113400	Horvu_10350_7H01G138400	HORVU.MOREX.r2.7HG0544330
OG0024918	ERF	1	1	1	Horvu_FT11_7H01G113500	Horvu_10350_7H01G138600	HORVU.MOREX.r2.7HG0544350
OG0024927	MYB	1	1	1	Horvu_FT11_7H01G115300	Horvu_10350_7H01G140700	HORVU.MOREX.r2.7HG0544570
OG0024935	CO-like	1	1	1	Horvu_FT11_7H01G116400	Horvu_10350_7H01G142000	HORVU.MOREX.r2.7HG0544730
OG0024957	MYB_related	1	1	1	Horvu_FT11_7H01G119500	Horvu_10350_7H01G145000	HORVU.MOREX.r2.7HG0545190
OG0025007	MYB_related	1	1	1	Horvu_FT11_7H01G130600	Horvu_10350_7H01G156600	HORVU.MOREX.r2.7HG0546520
OG0025009	ERF	1	1	1	Horvu_FT11_7H01G131100	Horvu_10350_7H01G157100	HORVU.MOREX.r2.7HG0546580
OG0025014	ARR-B	1	1	1	Horvu_FT11_7H01G132100	Horvu_10350_7H01G158200	HORVU.MOREX.r2.7HG0546700
OG0025016	ARR-B	1	1	1	Horvu_FT11_7H01G132300	Horvu_10350_7H01G158500	HORVU.MOREX.r2.7HG0546720
OG0025024	bHLH	1	1	1	Horvu_FT11_7H01G133800	Horvu_10350_7H01G159600	HORVU.MOREX.r2.7HG0546900
OG0025062	NAC	1	1	1	Horvu_FT11_7H01G141000	Horvu_10350_7H01G165900	HORVU.MOREX.r2.7HG0547640
OG0025096	bHLH	1	1	1	Horvu_FT11_7H01G147300	Horvu_10350_7H01G172100	HORVU.MOREX.r2.7HG0548510
OG0025098	ERF	1	1	1	Horvu_FT11_7H01G148200	Horvu_10350_7H01G173000	HORVU.MOREX.r2.7HG0548620
OG0025116	C2H2	1	1	1	Horvu_FT11_7H01G152900	Horvu_10350_7H01G177100	HORVU.MOREX.r2.7HG0549240
OG0025117	ARF	1	1	1	Horvu_FT11_7H01G153000	Horvu_10350_7H01G177200	HORVU.MOREX.r2.7HG0549250
OG0025146	GRF	1	1	1	Horvu_FT11_7H01G158000	Horvu_10350_7H01G182200	HORVU.MOREX.r2.7HG0549800
OG0025147	MYB	1	1	1	Horvu_FT11_7H01G158100	Horvu_10350_7H01G182900	HORVU.MOREX.r2.7HG0549810
OG0025165	HD-ZIP	1	1	1	Horvu_FT11_7H01G162200	Horvu_10350_7H01G186400	HORVU.MOREX.r2.7HG0550230
OG0025176	GeBP	1	1	1	Horvu_FT11_7H01G163600	Horvu_10350_7H01G187600	HORVU.MOREX.r2.7HG0550370
OG0025180	ERF	1	1	1	Horvu_FT11_7H01G164000	Horvu_10350_7H01G188100	HORVU.MOREX.r2.7HG0550410
OG0025184	bHLH	1	1	1	Horvu_FT11_7H01G164800	Horvu_10350_7H01G188700	HORVU.MOREX.r2.7HG0550510
OG0025186	bZIP	1	1	1	Horvu_FT11_7H01G165300	Horvu_10350_7H01G189300	HORVU.MOREX.r2.7HG0550580
OG0025203	GRAS	1	1	1	Horvu_FT11_7H01G168500	Horvu_10350_7H01G192200	HORVU.MOREX.r2.7HG0550810
OG0025218	MIKC_MADS	1	1	1	Horvu_FT11_7H01G172200	Horvu_10350_7H01G195100	HORVU.MOREX.r2.7HG0551090
OG0025248	B3	1	1	1	Horvu_FT11_7H01G178800	Horvu_10350_7H01G201400	HORVU.MOREX.r2.7HG0551910
OG0025249	MYB	1	1	1	Horvu_FT11_7H01G178900	Horvu_10350_7H01G201500	HORVU.MOREX.r2.7HG0551920
OG0025255	ERF	1	1	1	Horvu_FT11_7H01G179800	Horvu_10350_7H01G202500	HORVU.MOREX.r2.7HG0552030
OG0025256	bZIP	1	1	1	Horvu_FT11_7H01G180000	Horvu_10350_7H01G202800	HORVU.MOREX.r2.7HG0552060
OG0025279	bHLH	1	1	1	Horvu_FT11_7H01G185700	Horvu_10350_7H01G207700	HORVU.MOREX.r2.7HG0552630
OG0025282	TCP	1	1	1	Horvu_FT11_7H01G186500	Horvu_10350_7H01G208700	HORVU.MOREX.r2.7HG0552760
OG0025291	Nin-like	1	1	1	Horvu_FT11_7H01G189000	Horvu_10350_7H01G211300	HORVU.MOREX.r2.7HG0553000
OG0025294	MYB_related	1	1	1	Horvu_FT11_7H01G189400	Horvu_10350_7H01G211700	HORVU.MOREX.r2.7HG0553040
OG0025339	NAC	1	1	1	Horvu_FT11_7H01G198100	Horvu_10350_7H01G219400	HORVU.MOREX.r2.7HG0554020
OG0025364	E2F/DP	1	1	1	Horvu_FT11_7H01G201800	Horvu_10350_7H01G223100	HORVU.MOREX.r2.7HG0554660
OG0025376	GeBP	1	1	1	Horvu_FT11_7H01G204900	Horvu_10350_7H01G225900	HORVU.MOREX.r2.7HG0555040
OG0025391	NAC	1	1	1	Horvu_FT11_7H01G208200	Horvu_10350_7H01G229100	HORVU.MOREX.r2.7HG0555430
OG0025416	MYB	1	1	1	Horvu_FT11_7H01G213200	Horvu_10350_7H01G233800	HORVU.MOREX.r2.7HG0556130
OG0025424	CO-like	1	1	1	Horvu_FT11_7H01G215000	Horvu_10350_7H01G235600	HORVU.MOREX.r2.7HG0556340
OG0025430	bZIP	1	1	1	Horvu_FT11_7H01G216000	Horvu_10350_7H01G236500	HORVU.MOREX.r2.7HG0556450
OG0025436	SBP	1	1	1	Horvu_FT11_7H01G217700	Horvu_10350_7H01G238400	HORVU.MOREX.r2.7HG0556600
OG0025453	CO-like	1	0	1	Horvu_FT11_7H01G223500	-	HORVU.MOREX.r2.7HG0557320
OG0025455	bZIP	1	1	1	Horvu_FT11_7H01G223800	Horvu_10350_7H01G244000	HORVU.MOREX.r2.7HG0557340
OG0025458	bHLH	1	1	1	Horvu_FT11_7H01G224400	Horvu_10350_7H01G244900	HORVU.MOREX.r2.7HG0557450
OG0025467	Dof	1	1	1	Horvu_FT11_7H01G226400	Horvu_10350_7H01G246400	HORVU.MOREX.r2.7HG0557800
OG0025476	NF-YB	1	1	1	Horvu_FT11_7H01G227600	Horvu_10350_7H01G247600	HORVU.MOREX.r2.7HG0558070
OG0025507	CO-like	1	1	1	Horvu_FT11_7H01G233800	Horvu_10350_7H01G253800	HORVU.MOREX.r2.7HG0558970
OG0025516	FAR1	1	1	1	Horvu_FT11_7H01G236100	Horvu_10350_7H01G256600	HORVU.MOREX.r2.7HG0559410
OG0025534	MYB	1	1	1	Horvu_FT11_7H01G238600	Horvu_10350_7H01G259100	HORVU.MOREX.r2.7HG0559710
OG0025537	C2H2	1	0	1	Horvu_FT11_7H01G239200	-	HORVU.MOREX.r2.7HG0559760
OG0025554	C3H	1	1	1	Horvu_FT11_7H01G243900	Horvu_10350_7H01G264600	HORVU.MOREX.r2.7HG0560290
OG0025564	C2H2	1	1	1	Horvu_FT11_7H01G245500	Horvu_10350_7H01G266000	HORVU.MOREX.r2.7HG0560500
OG0025572	bHLH	1	1	1	Horvu_FT11_7H01G247000	Horvu_10350_7H01G267400	HORVU.MOREX.r2.7HG0560740
OG0025578	LBD	1	1	1	Horvu_FT11_7H01G247700	Horvu_10350_7H01G268200	HORVU.MOREX.r2.7HG0560870
OG0025613	HB-other	1	0	1	Horvu_FT11_7H01G253500	-	HORVU.MOREX.r2.7HG0561710
OG0025617	MYB_related	1	1	1	Horvu_FT11_7H01G254300	Horvu_10350_7H01G275200	HORVU.MOREX.r2.7HG0561840
OG0025657	NF-YC	1	1	1	Horvu_FT11_7H01G260400	Horvu_10350_7H01G281000	HORVU.MOREX.r2.7HG0562570
OG0025670	WRKY	1	1	1	Horvu_FT11_7H01G262800	Horvu_10350_7H01G283200	HORVU.MOREX.r2.7HG0562250
OG0025684	NAC	1	1	1	Horvu_FT11_7H01G264800	Horvu_10350_7H01G285100	HORVU.MOREX.r2.7HG0563170
OG0025702	C2H2	1	1	1	Horvu_FT11_7H01G268400	Horvu_10350_7H01G289400	HORVU.MOREX.r2.7HG0563710
OG0025722	bHLH	1	1	1	Horvu_FT11_7H01G272000	Horvu_10350_7H01G292800	HORVU.MOREX.r2.7HG0564200
OG0025723	EIL	1	1	1	Horvu_FT11_7H01G272200	Horvu_10350_7H01G293000	HORVU.MOREX.r2.7HG0564230
OG0025728	SBP	1	1	1	Horvu_FT11_7H01G273500	Horvu_10350_7H01G294000	HORVU.MOREX.r2.7HG0564420
OG0025734	MYB_related	1	1	1	Horvu_FT11_7H01G274700	Horvu_10350_7H01G295000	HORVU.MOREX.r2.7HG0564580
OG0025736	NAC	1	1	1	Horvu_FT11_7H01G275200	Horvu_10350_7H01G295500	HORVU.MOREX.r2.7HG0564740
OG0025752	SBP	1	1	1	Horvu_FT11_7H01G278800	Horvu_10350_7H01G298700	HORVU.MOREX.r2.7HG0565100
OG0025766	ERF	1	1	1	Horvu_FT11_7H01G280800	Horvu_10350_7H01G300600	HORVU.MOREX.r2.7HG0565460
OG0025775	MYB	1	1	1	Horvu_FT11_7H01G281800	Horvu_10350_7H01G301600	HORVU.MOREX.r2.7HG0565570
OG0025779	ARF	1	1	1	Horvu_FT11_7H01G283300	Horvu_10350_7H01G303000	HORVU.MOREX.r2.7HG0565840
OG0025792	C2H2	1	1	1	Horvu_FT11_7H01G285000	Horvu_10350_7H01G305300	HORVU.MOREX.r2.7HG0566130
OG0025813	bHLH	1	1	1	Horvu_FT11_7H01G288200	Horvu_10350_7H01G308500	HORVU.MOREX.r2.7HG0567160
OG0025855	SBP	1	1	1	Horvu_FT11_7H01G306000	Horvu_10350_7H01G317000	HORVU.MOREX.r2.7HG0567820
OG0025856	MIKC_MADS	1	1	1	Horvu_FT11_7H01G306200	Horvu_10350_7H01G317200	HORVU.MOREX.r2.7HG0567840
OG0025859	M-type_MADS	1	1	1	Horvu_FT11_7H01G306500	Horvu_10350_7H01G317500	HORVU.MOREX.r2.7HG0567880
OG0025878	NAC	1	1	1	Horvu_FT11_7H01G310300	Horvu_10350_7H01G321600	HORVU.MOREX.r2.7HG0568530
OG0025881	CO-like	1	1	1	Horvu_FT11_7H01G311100	Horvu_10350_7H01G322300	HORVU.MOREX.r2.7HG0568610
OG0025882	bHLH	1	1	1	Horvu_FT11_7H01G311600	Horvu_10350_7H01G322700	HORVU.MOREX.r2.7HG0568640
OG0025886	ERF	1	1	1	Horvu_FT11_7H01G312100	Horvu_10350_7H01G323400	HORVU.MOREX.r2.7HG0568860
OG0025887	HSF	1	1	1	Horvu_FT11_7H01G312300	Horvu_10350_7H01G323600	HORVU.MOREX.r2.7HG0568890
OG0025913	bZIP	1	1	1	Horvu_FT11_7H01G317900	Horvu_10350_7H01G331900	HORVU.MOREX.r2.7HG0569750
OG0025923	bZIP	1	1	1	Horvu_FT11_7H01G319500	Horvu_10350_7H01G330000	HORVU.MOREX.r2.7HG0569990
OG0025931	C2H2	0	1	1	-	Horvu_10350_7H01G328600	HORVU.MOREX.r2.7HG0570270
OG0025937	HSF	1	1	1	Horvu_FT11_7H01G322200	Horvu_10350_7H01G327800	HORVU.MOREX.r2.7HG0570330
OG0025944	SRS	1	1	1	Horvu_FT11_7H01G324500	Horvu_10350_7H01G334600	HORVU.MOREX.r2.7HG0570650
OG0025951	MYB	1	1	1	Horvu_FT11_7H01G326000	Horvu_10350_7H01G336100	HORVU.MOREX.r2.7HG0570810
OG0025974	C2H2	1	1	1	Horvu_FT11_7H01G331000	Horvu_10350_7H01G341000	HORVU.MOREX.r2.7HG0571650
OG0026018	NAC	1	1	1	Horvu_FT11_7H01G341400	Horvu_10350_7H01G349400	HORVU.MOREX.r2.7HG0573190
OG0026094	WRKY	1	1	1	Horvu_FT11_7H01G360400	Horvu_10350_7H01G371700	HORVU.MOREX.r2.7HG0577260
OG0026130	AP2	1	1	1	Horvu_FT11_7H01G372400	Horvu_10350_7H01G384300	HORVU.MOREX.r2.7HG0579460
OG0026136	G2-like	1	1	1	Horvu_FT11_7H01G374200	Horvu_10350_7H01G385100	HORVU.MOREX.r2.7HG0579570
OG0026140	MYB	1	1	1	Horvu_FT11_7H01G375100	Horvu_10350_7H01G385800	HORVU.MOREX.r2.7HG0579770
OG0026142	NAC	1	1	1	Horvu_FT11_7H01G375300	Horvu_10350_7H01G386100	HORVU.MOREX.r2.7HG0579820
OG0026144	MYB_related	1	1	1	Horvu_FT11_7H01G375600	Horvu_10350_7H01G386400	HORVU.MOREX.r2.7HG0579870
OG0026191	MYB	1	1	1	Horvu_FT11_7H01G385000	Horvu_10350_7H01G396900	HORVU.MOREX.r2.7HG0581560
OG0026192	MYB_related	1	1	1	Horvu_FT11_7H01G385200	Horvu_10350_7H01G397000	HORVU.MOREX.r2.7HG0581600
OG0026198	NAC	1	1	1	Horvu_FT11_7H01G386100	Horvu_10350_7H01G397700	HORVU.MOREX.r2.7HG0581730
OG0026205	MYB_related	1	1	1	Horvu_FT11_7H01G387100	Horvu_10350_7H01G398700	HORVU.MOREX.r2.7HG0581850
OG0026223	bHLH	1	1	1	Horvu_FT11_7H01G390300	Horvu_10350_7H01G401700	HORVU.MOREX.r2.7HG0582310
OG0026228	HD-ZIP	1	1	1	Horvu_FT11_7H01G391300	Horvu_10350_7H01G402700	HORVU.MOREX.r2.7HG0582470
OG0026250	LSD	1	1	1	Horvu_FT11_7H01G395000	Horvu_10350_7H01G406300	HORVU.MOREX.r2.7HG0583030
OG0026262	bHLH	1	1	1	Horvu_FT11_7H01G397900	Horvu_10350_7H01G408900	HORVU.MOREX.r2.7HG0583410
OG0026305	NAC	1	1	1	Horvu_FT11_7H01G405900	Horvu_10350_7H01G416900	HORVU.MOREX.r2.7HG0584520
OG0026312	WRKY	1	1	1	Horvu_FT11_7H01G407200	Horvu_10350_7H01G418400	HORVU.MOREX.r2.7HG0584730
OG0026323	NAC	1	1	1	Horvu_FT11_7H01G409400	Horvu_10350_7H01G420500	HORVU.MOREX.r2.7HG0584980
OG0026326	MIKC_MADS	1	1	1	Horvu_FT11_7H01G409800	Horvu_10350_7H01G421000	HORVU.MOREX.r2.7HG0585040
OG0026355	bHLH	1	1	1	Horvu_FT11_7H01G416500	Horvu_10350_7H01G426800	HORVU.MOREX.r2.7HG0585870
OG0026382	NAC	1	1	1	Horvu_FT11_7H01G420400	Horvu_10350_7H01G431000	HORVU.MOREX.r2.7HG0586460
OG0026418	B3	1	1	1	Horvu_FT11_7H01G427200	Horvu_10350_7H01G437600	HORVU.MOREX.r2.7HG0587380
OG0026446	NAC	1	1	1	Horvu_FT11_7H01G432000	Horvu_10350_7H01G442500	HORVU.MOREX.r2.7HG0588010
OG0026481	G2-like	1	1	1	Horvu_FT11_7H01G438800	Horvu_10350_7H01G449100	HORVU.MOREX.r2.7HG0588890
OG0026493	WRKY	1	1	1	Horvu_FT11_7H01G442100	Horvu_10350_7H01G452100	HORVU.MOREX.r2.7HG0589300
OG0026509	CPP	1	1	1	Horvu_FT11_7H01G445900	Horvu_10350_7H01G455600	HORVU.MOREX.r2.7HG0589700
OG0026523	MYB	1	1	1	Horvu_FT11_7H01G448900	Horvu_10350_7H01G458600	HORVU.MOREX.r2.7HG0590130
OG0026542	NAC	1	1	1	Horvu_FT11_7H01G451800	Horvu_10350_7H01G462100	HORVU.MOREX.r2.7HG0590600
OG0026564	NF-YC	1	1	1	Horvu_FT11_7H01G455800	Horvu_10350_7H01G465900	HORVU.MOREX.r2.7HG0591140
OG0026565	MYB_related	1	1	1	Horvu_FT11_7H01G456000	Horvu_10350_7H01G466100	HORVU.MOREX.r2.7HG0591160
OG0026579	WRKY	1	1	1	Horvu_FT11_7H01G458200	Horvu_10350_7H01G468400	HORVU.MOREX.r2.7HG0591390
OG0026592	G2-like	1	1	1	Horvu_FT11_7H01G460600	Horvu_10350_7H01G471000	HORVU.MOREX.r2.7HG0591690
OG0026596	bHLH	1	1	1	Horvu_FT11_7H01G461000	Horvu_10350_7H01G471400	HORVU.MOREX.r2.7HG0591750
OG0026598	NAC	1	1	1	Horvu_FT11_7H01G461200	Horvu_10350_7H01G471600	HORVU.MOREX.r2.7HG0591800
OG0026609	bZIP	1	1	1	Horvu_FT11_7H01G463000	Horvu_10350_7H01G473500	HORVU.MOREX.r2.7HG0592070
OG0026612	HB-other	1	1	1	Horvu_FT11_7H01G463500	Horvu_10350_7H01G473900	HORVU.MOREX.r2.7HG0592120
OG0026632	FAR1	1	1	1	Horvu_FT11_7H01G467400	Horvu_10350_7H01G477800	HORVU.MOREX.r2.7HG0592670
OG0026662	M-type_MADS	1	1	1	Horvu_FT11_7H01G471700	Horvu_10350_7H01G482100	HORVU.MOREX.r2.7HG0593400
OG0026687	GATA	1	1	1	Horvu_FT11_7H01G476700	Horvu_10350_7H01G487600	HORVU.MOREX.r2.7HG0594380
OG0026697	bHLH	1	1	1	Horvu_FT11_7H01G478500	Horvu_10350_7H01G489800	HORVU.MOREX.r2.7HG0594640
OG0026712	HSF	1	1	1	Horvu_FT11_7H01G481400	Horvu_10350_7H01G492700	HORVU.MOREX.r2.7HG0595000
OG0026724	TALE	1	1	1	Horvu_FT11_7H01G483900	Horvu_10350_7H01G495300	HORVU.MOREX.r2.7HG0595310
OG0026732	NAC	1	1	1	Horvu_FT11_7H01G485200	Horvu_10350_7H01G496900	HORVU.MOREX.r2.7HG0595420
OG0026750	ERF	1	1	1	Horvu_FT11_7H01G488300	Horvu_10350_7H01G500000	HORVU.MOREX.r2.7HG0595870
OG0026753	HSF	1	1	1	Horvu_FT11_7H01G488800	Horvu_10350_7H01G500600	HORVU.MOREX.r2.7HG0595920
OG0026755	BES1	1	1	1	Horvu_FT11_7H01G489100	Horvu_10350_7H01G501000	HORVU.MOREX.r2.7HG0595980
OG0026786	NAC	1	1	1	Horvu_FT11_7H01G495000	Horvu_10350_7H01G506300	HORVU.MOREX.r2.7HG0596660
OG0026795	ERF	1	1	1	Horvu_FT11_7H01G496300	Horvu_10350_7H01G507700	HORVU.MOREX.r2.7HG0596820
OG0026801	MYB	1	1	1	Horvu_FT11_7H01G497300	Horvu_10350_7H01G508700	HORVU.MOREX.r2.7HG0596960
OG0026804	ERF	1	1	1	Horvu_FT11_7H01G497600	Horvu_10350_7H01G509100	HORVU.MOREX.r2.7HG0596990
OG0026821	ERF	1	1	1	Horvu_FT11_7H01G500200	Horvu_10350_7H01G511900	HORVU.MOREX.r2.7HG0597350
OG0026837	G2-like	1	1	1	Horvu_FT11_7H01G503400	Horvu_10350_7H01G515200	HORVU.MOREX.r2.7HG0597760
OG0026843	GRAS	1	1	1	Horvu_FT11_7H01G504200	Horvu_10350_7H01G516100	HORVU.MOREX.r2.7HG0597860
OG0026852	MIKC_MADS	1	1	1	Horvu_FT11_7H01G505600	Horvu_10350_7H01G517800	HORVU.MOREX.r2.7HG0598100
OG0026911	bZIP	1	1	1	Horvu_FT11_7H01G515500	Horvu_10350_7H01G527600	HORVU.MOREX.r2.7HG0599350
OG0026916	B3	1	1	1	Horvu_FT11_7H01G516500	Horvu_10350_7H01G528900	HORVU.MOREX.r2.7HG0599460
OG0026922	M-type_MADS	1	1	1	Horvu_FT11_7H01G517600	Horvu_10350_7H01G529800	HORVU.MOREX.r2.7HG0599540
OG0026949	bZIP	1	1	1	Horvu_FT11_7H01G521700	Horvu_10350_7H01G534500	HORVU.MOREX.r2.7HG0600140
OG0026952	M-type_MADS	1	1	1	Horvu_FT11_7H01G522300	Horvu_10350_7H01G535000	HORVU.MOREX.r2.7HG0600230
OG0026973	C3H	1	1	1	Horvu_FT11_7H01G526900	Horvu_10350_7H01G540200	HORVU.MOREX.r2.7HG0600900
OG0026980	bHLH	1	1	1	Horvu_FT11_7H01G527900	Horvu_10350_7H01G540800	HORVU.MOREX.r2.7HG0601050
OG0026985	C2H2	1	1	1	Horvu_FT11_7H01G528800	Horvu_10350_7H01G541900	HORVU.MOREX.r2.7HG0601120
OG0026999	SRS	1	1	1	Horvu_FT11_7H01G531200	Horvu_10350_7H01G544500	HORVU.MOREX.r2.7HG0601470
OG0027031	G2-like	1	1	1	Horvu_FT11_7H01G538100	Horvu_10350_7H01G551400	HORVU.MOREX.r2.7HG0602290
OG0027053	MYB	1	1	1	Horvu_FT11_7H01G541200	Horvu_10350_7H01G554900	HORVU.MOREX.r2.7HG0602600
OG0027059	C3H	1	1	1	Horvu_FT11_7H01G542000	Horvu_10350_7H01G555700	HORVU.MOREX.r2.7HG0602740
OG0027066	G2-like	1	1	1	Horvu_FT11_7H01G543300	Horvu_10350_7H01G556900	HORVU.MOREX.r2.7HG0602850
OG0027072	ARF	1	1	1	Horvu_FT11_7H01G544100	Horvu_10350_7H01G557600	HORVU.MOREX.r2.7HG0602930
OG0027104	bZIP	1	1	1	Horvu_FT11_7H01G551000	Horvu_10350_7H01G564300	HORVU.MOREX.r2.7HG0603710
OG0027105	bHLH	1	1	1	Horvu_FT11_7H01G551100	Horvu_10350_7H01G564400	HORVU.MOREX.r2.7HG0603720
OG0027118	GATA	1	1	1	Horvu_FT11_7H01G554000	Horvu_10350_7H01G567100	HORVU.MOREX.r2.7HG0604060
OG0027120	FAR1	1	1	1	Horvu_FT11_7H01G554400	Horvu_10350_7H01G567500	HORVU.MOREX.r2.7HG0604090
OG0027131	HD-ZIP	1	1	1	Horvu_FT11_7H01G556300	Horvu_10350_7H01G569200	HORVU.MOREX.r2.7HG0604360
OG0027230	ARF	1	1	1	Horvu_FT11_7H01G581200	Horvu_10350_7H01G592800	HORVU.MOREX.r2.7HG0607190
OG0027259	C3H	1	1	1	Horvu_FT11_7H01G586500	Horvu_10350_7H01G597900	HORVU.MOREX.r2.7HG0607870
OG0027270	HB-other	1	1	1	Horvu_FT11_7H01G588500	Horvu_10350_7H01G600400	HORVU.MOREX.r2.7HG0608280
OG0027271	HB-other	1	1	1	Horvu_FT11_7H01G588600	Horvu_10350_7H01G600500	HORVU.MOREX.r2.7HG0608290
OG0027290	MYB	1	1	1	Horvu_FT11_7H01G594700	Horvu_10350_7H01G606700	HORVU.MOREX.r2.7HG0609360
OG0027303	B3	1	1	1	Horvu_FT11_7H01G599400	Horvu_10350_7H01G611400	HORVU.MOREX.r2.7HG0609820
OG0027307	C3H	1	1	1	Horvu_FT11_7H01G600300	Horvu_10350_7H01G612400	HORVU.MOREX.r2.7HG0609970
OG0027345	G2-like	1	1	1	Horvu_FT11_7H01G608800	Horvu_10350_7H01G622000	HORVU.MOREX.r2.7HG0611150
OG0027346	G2-like	1	1	1	Horvu_FT11_7H01G609000	Horvu_10350_7H01G622100	HORVU.MOREX.r2.7HG0611160
OG0027347	G2-like	1	1	1	Horvu_FT11_7H01G609100	Horvu_10350_7H01G622200	HORVU.MOREX.r2.7HG0611170
OG0027348	G2-like	1	1	1	Horvu_FT11_7H01G609200	Horvu_10350_7H01G622300	HORVU.MOREX.r2.7HG0611210
OG0027351	MYB_related	1	0	1	Horvu_FT11_7H01G609700	-	HORVU.MOREX.r2.7HG0611270
OG0027368	NF-YC	1	1	1	Horvu_FT11_7H01G613700	Horvu_10350_7H01G626200	HORVU.MOREX.r2.7HG0611700
OG0027371	MIKC_MADS	1	1	1	Horvu_FT11_7H01G614100	Horvu_10350_7H01G626500	HORVU.MOREX.r2.7HG0611760
OG0027373	NF-YC	1	1	1	Horvu_FT11_7H01G614700	Horvu_10350_7H01G627200	HORVU.MOREX.r2.7HG0611790
OG0027374	NF-YC	1	1	1	Horvu_FT11_7H01G615100	Horvu_10350_7H01G627300	HORVU.MOREX.r2.7HG0611830
OG0027375	ARF	1	0	1	Horvu_FT11_7H01G615200	-	HORVU.MOREX.r2.7HG0611840
OG0027398	G2-like	1	1	1	Horvu_FT11_7H01G620800	Horvu_10350_7H01G632600	HORVU.MOREX.r2.7HG0612580
OG0027420	bZIP	1	1	1	Horvu_FT11_7H01G625100	Horvu_10350_7H01G636700	HORVU.MOREX.r2.7HG0613070
OG0027464	SBP	1	1	1	Horvu_FT11_7H01G633200	Horvu_10350_7H01G645400	HORVU.MOREX.r2.7HG0613990
OG0027465	SBP	1	1	1	Horvu_FT11_7H01G633300	Horvu_10350_7H01G645500	HORVU.MOREX.r2.7HG0614000
OG0027472	AP2	1	1	1	Horvu_FT11_7H01G634500	Horvu_10350_7H01G646500	HORVU.MOREX.r2.7HG0614120
OG0027480	CO-like	1	1	1	Horvu_FT11_7H01G636600	Horvu_10350_7H01G647700	HORVU.MOREX.r2.7HG0614310
OG0027482	Nin-like	1	1	1	Horvu_FT11_7H01G637000	Horvu_10350_7H01G648400	HORVU.MOREX.r2.7HG0614330
OG0027505	ARR-B	1	1	1	Horvu_FT11_7H01G643300	Horvu_10350_7H01G654900	HORVU.MOREX.r2.7HG0615350
OG0027542	WRKY	1	1	1	Horvu_FT11_7H01G651300	Horvu_10350_7H01G662500	HORVU.MOREX.r2.7HG0616250
OG0027543	WRKY	1	1	1	Horvu_FT11_7H01G651400	Horvu_10350_7H01G662600	HORVU.MOREX.r2.7HG0616260
OG0027548	ARR-B	1	1	1	Horvu_FT11_7H01G652700	Horvu_10350_7H01G664100	HORVU.MOREX.r2.7HG0616500
OG0027555	bZIP	1	1	1	Horvu_FT11_7H01G654900	Horvu_10350_7H01G665800	HORVU.MOREX.r2.7HG0616920
OG0027557	bZIP	1	1	1	Horvu_FT11_7H01G655100	Horvu_10350_7H01G666000	HORVU.MOREX.r2.7HG0617000
OG0027562	TALE	1	1	1	Horvu_FT11_7H01G655600	Horvu_10350_7H01G666500	HORVU.MOREX.r2.7HG0617060
OG0027572	MYB_related	1	1	1	Horvu_FT11_7H01G657900	Horvu_10350_7H01G668300	HORVU.MOREX.r2.7HG0617290
OG0027576	MYB_related	1	1	1	Horvu_FT11_7H01G658500	Horvu_10350_7H01G669600	HORVU.MOREX.r2.7HG0617440
OG0027627	AP2	1	1	1	Horvu_FT11_7H01G668400	Horvu_10350_7H01G678800	HORVU.MOREX.r2.7HG0618740
OG0027643	MYB	1	1	1	Horvu_FT11_7H01G671900	Horvu_10350_7H01G682100	HORVU.MOREX.r2.7HG0619210
OG0027644	MYB	1	1	1	Horvu_FT11_7H01G672000	Horvu_10350_7H01G682200	HORVU.MOREX.r2.7HG0619220
OG0027657	bZIP	1	1	1	Horvu_FT11_7H01G674300	Horvu_10350_7H01G684300	HORVU.MOREX.r2.7HG0619460
OG0027662	bZIP	1	1	1	Horvu_FT11_7H01G675500	Horvu_10350_7H01G685700	HORVU.MOREX.r2.7HG0619630
OG0027700	ARR-B	1	1	1	Horvu_FT11_7H01G683700	Horvu_10350_7H01G692400	HORVU.MOREX.r2.7HG0620450
OG0027708	C2H2	1	1	1	Horvu_FT11_7H01G686200	Horvu_10350_7H01G694100	HORVU.MOREX.r2.7HG0620650
OG0027712	bZIP	1	1	1	Horvu_FT11_7H01G686700	Horvu_10350_7H01G694700	HORVU.MOREX.r2.7HG0620710
OG0027718	bHLH	1	1	1	Horvu_FT11_7H01G687700	Horvu_10350_7H01G695700	HORVU.MOREX.r2.7HG0620900
OG0027751	NAC	1	1	1	Horvu_FT11_7H01G694800	Horvu_10350_7H01G702800	HORVU.MOREX.r2.7HG0621840
OG0027770	bHLH	1	1	1	Horvu_FT11_7H01G699200	Horvu_10350_7H01G708000	HORVU.MOREX.r2.7HG0622320
OG0027794	MYB_related	1	1	1	Horvu_FT11_7H01G704500	Horvu_10350_7H01G714400	HORVU.MOREX.r2.7HG0622940
OG0027826	NAC	1	1	1	Horvu_FT11_7H01G710100	Horvu_10350_7H01G720000	HORVU.MOREX.r2.7HG0623560
OG0027838	NAC	1	1	0	Horvu_FT11_7H01G712400	Horvu_10350_7H01G725700	-
OG0027895	NAC	0	2	1	-	Horvu_10350_1H01G139100|Horvu_10350_7H01G611500	HORVU.MOREX.r2.1HG0018110
OG0027950	NF-YB	0	1	1	-	Horvu_10350_3H01G562300	HORVU.MOREX.r2.3HG0257860
OG0028000	ERF	0	2	1	-	Horvu_10350_7H01G052800|Horvu_10350_7H01G052900	HORVU.MOREX.r2.7HG0533970
OG0028038	GRAS	1	1	0	Horvu_FT11_1H01G033700	Horvu_10350_1H01G031000	-
OG0028045	HB-other	1	1	0	Horvu_FT11_1H01G041500	Horvu_10350_1H01G039100	-
OG0028086	Trihelix	1	1	0	Horvu_FT11_1H01G096900	Horvu_10350_1H01G094000	-
OG0028098	B3	1	1	0	Horvu_FT11_1H01G117700	Horvu_10350_1H01G114500	-
OG0028121	C2H2	1	0	1	Horvu_FT11_1H01G144500	-	HORVU.MOREX.r2.1HG0017750
OG0028138	B3	1	1	0	Horvu_FT11_1H01G168600	Horvu_10350_1H01G166800	-
OG0028257	B3	1	1	0	Horvu_FT11_1H01G290800	Horvu_10350_1H01G289900	-
OG0028305	ERF	1	1	0	Horvu_FT11_1H01G374100	Horvu_10350_1H01G372100	-
OG0028344	GATA	1	1	0	Horvu_FT11_1H01G450400	Horvu_10350_1H01G451600	-
OG0028370	bHLH	1	1	0	Horvu_FT11_1H01G491700	Horvu_10350_1H01G492400	-
OG0028371	bHLH	1	1	0	Horvu_FT11_1H01G492000	Horvu_10350_1H01G492600	-
OG0028376	MYB_related	1	1	0	Horvu_FT11_1H01G496700	Horvu_10350_1H01G498000	-
OG0028377	MYB	1	1	0	Horvu_FT11_1H01G496800	Horvu_10350_1H01G498100	-
OG0028378	bHLH	1	0	1	Horvu_FT11_1H01G501000	-	HORVU.MOREX.r2.1HG0065580
OG0028407	MYB_related	1	0	1	Horvu_FT11_1H01G561300	-	HORVU.MOREX.r2.1HG0073770
OG0028437	C2H2	1	1	0	Horvu_FT11_2H01G012100	Horvu_10350_2H01G001100	-
OG0028539	B3	1	1	0	Horvu_FT11_2H01G198400	Horvu_10350_2H01G202800	-
OG0028547	B3	1	1	0	Horvu_FT11_2H01G205200	Horvu_10350_2H01G209400	-
OG0028548	B3	1	1	0	Horvu_FT11_2H01G205300	Horvu_10350_2H01G209500	-
OG0028619	FAR1	1	1	0	Horvu_FT11_2H01G285900	Horvu_10350_2H01G292200	-
OG0028622	B3	1	1	0	Horvu_FT11_2H01G288600	Horvu_10350_2H01G295000	-
OG0028661	C2H2	1	1	0	Horvu_FT11_2H01G332000	Horvu_10350_2H01G336800	-
OG0028746	ERF	1	1	0	Horvu_FT11_2H01G432600	Horvu_10350_2H01G433800	-
OG0028809	Dof	1	1	0	Horvu_FT11_2H01G560200	Horvu_10350_2H01G559400	-
OG0028823	ERF	1	1	0	Horvu_FT11_2H01G576100	Horvu_10350_2H01G576300	-
OG0028827	C2H2	1	1	0	Horvu_FT11_2H01G580000	Horvu_10350_2H01G580000	-
OG0028830	MIKC_MADS	1	1	0	Horvu_FT11_2H01G582600	Horvu_10350_2H01G582900	-
OG0028837	WRKY	1	1	0	Horvu_FT11_2H01G595700	Horvu_10350_2H01G596000	-
OG0028870	bZIP	1	0	1	Horvu_FT11_2H01G661200	-	HORVU.MOREX.r2.2HG0167560
OG0028871	WRKY	1	0	1	Horvu_FT11_2H01G662900	-	HORVU.MOREX.r2.2HG0167730
OG0028876	B3	1	1	0	Horvu_FT11_2H01G675500	Horvu_10350_2H01G675400	-
OG0028880	GRAS	1	0	1	Horvu_FT11_2H01G681100	-	HORVU.MOREX.r2.2HG0170080
OG0028946	bHLH	1	1	0	Horvu_FT11_3H01G002600	Horvu_10350_3H01G000700	-
OG0029023	G2-like	1	1	0	Horvu_FT11_3H01G096100	Horvu_10350_2H01G707200	-
OG0029056	Trihelix	1	1	0	Horvu_FT11_3H01G138400	Horvu_10350_3H01G130500	-
OG0029102	G2-like	1	1	0	Horvu_FT11_3H01G209000	Horvu_10350_3H01G199500	-
OG0029169	C2H2	1	1	0	Horvu_FT11_3H01G290800	Horvu_10350_3H01G282700	-
OG0029186	MYB	1	1	0	Horvu_FT11_3H01G314900	Horvu_10350_3H01G307100	-
OG0029262	C2H2	1	1	0	Horvu_FT11_3H01G395900	Horvu_10350_3H01G387300	-
OG0029282	Dof	1	1	0	Horvu_FT11_3H01G435200	Horvu_10350_3H01G424400	-
OG0029308	NAC	1	0	1	Horvu_FT11_3H01G493600	-	HORVU.MOREX.r2.3HG0248320
OG0029314	Dof	1	1	0	Horvu_FT11_3H01G506500	Horvu_10350_3H01G496000	-
OG0029326	C2H2	1	1	0	Horvu_FT11_3H01G529300	Horvu_10350_3H01G519600	-
OG0029327	ERF	1	1	0	Horvu_FT11_3H01G534000	Horvu_10350_2H01G122000	-
OG0029348	M-type_MADS	1	1	0	Horvu_FT11_3H01G588800	Horvu_10350_3H01G577900	-
OG0029350	M-type_MADS	1	1	0	Horvu_FT11_3H01G590900	Horvu_10350_3H01G580500	-
OG0029356	NF-YB	1	1	0	Horvu_FT11_3H01G604900	Horvu_10350_3H01G594200	-
OG0029362	FAR1	1	1	0	Horvu_FT11_3H01G608200	Horvu_10350_7H01G080400	-
OG0029382	NAC	1	1	0	Horvu_FT11_3H01G641900	Horvu_10350_3H01G632100	-
OG0029431	bZIP	1	1	0	Horvu_FT11_4H01G022400	Horvu_10350_4H01G022300	-
OG0029487	B3	1	1	0	Horvu_FT11_4H01G121000	Horvu_10350_4H01G119000	-
OG0029535	B3	1	1	0	Horvu_FT11_4H01G192100	Horvu_10350_4H01G186900	-
OG0029604	B3	1	1	0	Horvu_FT11_4H01G239100	Horvu_10350_4H01G234300	-
OG0029617	B3	1	1	0	Horvu_FT11_4H01G255800	Horvu_10350_4H01G250100	-
OG0029618	B3	1	1	0	Horvu_FT11_4H01G257700	Horvu_10350_4H01G255600	-
OG0029665	MYB_related	1	1	0	Horvu_FT11_4H01G352300	Horvu_10350_4H01G349400	-
OG0029710	bHLH	1	1	0	Horvu_FT11_4H01G427600	Horvu_10350_4H01G424100	-
OG0029722	B3	1	0	1	Horvu_FT11_4H01G442500	-	HORVU.MOREX.r2.4HG0337930
OG0029726	ERF	1	1	0	Horvu_FT11_4H01G455800	Horvu_10350_4H01G451700	-
OG0029733	B3	1	1	0	Horvu_FT11_4H01G472900	Horvu_10350_4H01G468700	-
OG0029744	LBD	1	1	0	Horvu_FT11_4H01G490000	Horvu_10350_4H01G488300	-
OG0029778	B3	1	1	0	Horvu_FT11_5H01G004300	Horvu_10350_5H01G003600	-
OG0029782	bZIP	1	1	0	Horvu_FT11_5H01G009800	Horvu_10350_5H01G009100	-
OG0029803	FAR1	1	1	0	Horvu_FT11_5H01G035300	Horvu_10350_5H01G033100	-
OG0029905	bHLH	1	1	0	Horvu_FT11_5H01G181100	Horvu_10350_5H01G182100	-
OG0029906	B3	1	1	0	Horvu_FT11_5H01G182600	Horvu_10350_5H01G184600	-
OG0029960	B3	1	1	0	Horvu_FT11_5H01G259400	Horvu_10350_5H01G259900	-
OG0030007	MYB	1	1	0	Horvu_FT11_5H01G350600	Horvu_10350_5H01G354200	-
OG0030036	B3	1	1	0	Horvu_FT11_5H01G413400	Horvu_10350_5H01G419700	-
OG0030094	WRKY	1	1	0	Horvu_FT11_5H01G524200	Horvu_10350_5H01G529600	-
OG0030101	ERF	1	0	1	Horvu_FT11_5H01G539400	-	HORVU.MOREX.r2.5HG0423860
OG0030108	C2H2	1	1	0	Horvu_FT11_5H01G558600	Horvu_10350_5H01G564100	-
OG0030120	ERF	1	1	0	Horvu_FT11_5H01G583200	Horvu_10350_5H01G588700	-
OG0030158	C2H2	1	0	1	Horvu_FT11_5H01G650200	-	HORVU.MOREX.r2.5HG0437370
OG0030159	C2H2	1	0	1	Horvu_FT11_5H01G651200	-	HORVU.MOREX.r2.5HG0437480
OG0030172	bZIP	1	1	0	Horvu_FT11_5H01G670500	Horvu_10350_5H01G675000	-
OG0030173	B3	1	1	0	Horvu_FT11_5H01G679700	Horvu_10350_5H01G679700	-
OG0030184	NAC	1	1	0	Horvu_FT11_5H01G702500	Horvu_10350_5H01G705000	-
OG0030257	FAR1	1	1	0	Horvu_FT11_6H01G088200	Horvu_10350_6H01G097700	-
OG0030276	B3	1	1	0	Horvu_FT11_6H01G115800	Horvu_10350_6H01G115500	-
OG0030351	B3	1	1	0	Horvu_FT11_6H01G209100	Horvu_10350_6H01G210100	-
OG0030415	B3	1	1	0	Horvu_FT11_6H01G263200	Horvu_10350_6H01G259400	-
OG0030419	ERF	1	1	0	Horvu_FT11_6H01G267600	Horvu_10350_6H01G263100	-
OG0030475	MYB	1	1	0	Horvu_FT11_6H01G336500	Horvu_10350_6H01G333200	-
OG0030493	ERF	1	1	0	Horvu_FT11_6H01G360300	Horvu_10350_6H01G356200	-
OG0030520	ZF-HD	1	1	0	Horvu_FT11_6H01G408200	Horvu_10350_6H01G404800	-
OG0030530	B3	1	1	0	Horvu_FT11_6H01G417200	Horvu_10350_6H01G414100	-
OG0030555	G2-like	1	1	0	Horvu_FT11_6H01G460700	Horvu_10350_6H01G459700	-
OG0030560	bHLH	1	1	0	Horvu_FT11_6H01G467200	Horvu_10350_6H01G466100	-
OG0030585	M-type_MADS	1	1	0	Horvu_FT11_6H01G520800	Horvu_10350_6H01G516800	-
OG0030586	M-type_MADS	1	1	0	Horvu_FT11_6H01G521400	Horvu_10350_6H01G517300	-
OG0030626	TCP	1	1	0	Horvu_FT11_6H01G578500	Horvu_10350_6H01G579500	-
OG0030723	MYB_related	1	1	0	Horvu_FT11_7H01G119600	Horvu_10350_7H01G145100	-
OG0030731	M-type_MADS	1	1	0	Horvu_FT11_7H01G128200	Horvu_10350_7H01G154200	-
OG0030732	M-type_MADS	1	1	0	Horvu_FT11_7H01G128400	Horvu_10350_7H01G154400	-
OG0030803	NF-YB	1	1	0	Horvu_FT11_7H01G227700	Horvu_10350_7H01G247800	-
OG0030804	NF-YB	1	1	0	Horvu_FT11_7H01G227800	Horvu_10350_7H01G247900	-
OG0030820	B3	1	1	0	Horvu_FT11_7H01G244100	Horvu_10350_7H01G264800	-
OG0030823	bHLH	1	1	0	Horvu_FT11_7H01G251000	Horvu_10350_7H01G271200	-
OG0030853	bHLH	1	1	0	Horvu_FT11_7H01G309400	Horvu_10350_7H01G320700	-
OG0030966	M-type_MADS	1	1	0	Horvu_FT11_7H01G442800	Horvu_10350_7H01G452700	-
OG0031006	C2H2	1	1	0	Horvu_FT11_7H01G505700	Horvu_10350_7H01G517900	-
OG0031044	M-type_MADS	1	1	0	Horvu_FT11_7H01G571100	Horvu_10350_7H01G582900	-
OG0031050	HB-other	1	1	0	Horvu_FT11_7H01G588200	Horvu_10350_7H01G600100	-
OG0031064	NAC	1	1	0	Horvu_FT11_7H01G600400	Horvu_10350_7H01G612700	-
OG0031111	C2H2	1	1	0	Horvu_FT11_7H01G686000	Horvu_10350_7H01G693900	-
OG0031116	HSF	1	1	0	Horvu_FT11_7H01G696800	Horvu_10350_7H01G705200	-
OG0031118	M-type_MADS	1	1	0	Horvu_FT11_7H01G698700	Horvu_10350_7H01G707500	-
OG0031121	M-type_MADS	1	1	0	-	Horvu_10350_7H01G708400	-
OG0031188	FAR1	0	1	1	-	Horvu_10350_1H01G077300	HORVU.MOREX.r2.1HG0009620
OG0031202	C2H2	0	1	1	-	Horvu_10350_1H01G115300	HORVU.MOREX.r2.1HG0014590
OG0031212	C2H2	0	1	1	-	Horvu_10350_1H01G217800	HORVU.MOREX.r2.1HG0027720
OG0031330	ERF	0	1	1	-	Horvu_10350_2H01G120300	HORVU.MOREX.r2.2HG0092780
OG0031345	C2H2	0	1	1	-	Horvu_10350_2H01G203700	HORVU.MOREX.r2.2HG0103150
OG0031379	HD-ZIP	0	1	1	-	Horvu_10350_2H01G541800	HORVU.MOREX.r2.2HG0152930
OG0031446	bHLH	0	1	1	-	Horvu_10350_3H01G000600	HORVU.MOREX.r2.3HG0181470
OG0031504	bHLH	0	1	1	-	Horvu_10350_3H01G219300	HORVU.MOREX.r2.3HG0209720
OG0031540	VOZ	0	1	1	-	Horvu_10350_3H01G420200	HORVU.MOREX.r2.3HG0240260
OG0031565	NF-YB	0	1	1	-	Horvu_10350_3H01G562700	HORVU.MOREX.r2.3HG0257870
OG0031569	bHLH	0	1	1	-	Horvu_10350_3H01G588400	HORVU.MOREX.r2.3HG0260970
OG0031650	C2H2	0	2	0	-	Horvu_10350_4H01G137600|Horvu_10350_7H01G111100	-
OG0031680	B3	0	1	1	-	Horvu_10350_4H01G377500	HORVU.MOREX.r2.4HG0330400
OG0031686	FAR1	0	1	1	-	Horvu_10350_4H01G400500	HORVU.MOREX.r2.4HG0333180
OG0031779	GRAS	0	1	1	-	Horvu_10350_5H01G352700	HORVU.MOREX.r2.5HG0399110
OG0031837	B3	0	1	1	-	Horvu_10350_5H01G604700	HORVU.MOREX.r2.5HG0431430
OG0031838	B3	0	0	1	-	-	HORVU.MOREX.r2.5HG0431440
OG0031871	NAC	0	1	1	-	Horvu_10350_5H01G706700	HORVU.MOREX.r2.5HG0444190
OG0031880	B3	0	1	1	-	Horvu_10350_5H01G734500	HORVU.MOREX.r2.5HG0446830
OG0031956	M-type_MADS	0	1	1	-	Horvu_10350_6H01G518100	HORVU.MOREX.r2.6HG0518240
OG0032015	GRAS	0	1	1	-	Horvu_10350_7H01G054300	HORVU.MOREX.r2.7HG0534100
OG0032036	B3	0	1	1	-	Horvu_10350_7H01G057600	HORVU.MOREX.r2.7HG0534710
OG0032060	NAC	0	1	1	-	Horvu_10350_7H01G062000	HORVU.MOREX.r2.7HG0535310
OG0032061	NAC	0	1	1	-	Horvu_10350_7H01G062200	HORVU.MOREX.r2.7HG0535320
OG0032062	NAC	0	1	1	-	Horvu_10350_7H01G062400	HORVU.MOREX.r2.7HG0535330
OG0032064	BBR-BPC	0	1	1	-	Horvu_10350_7H01G063000	HORVU.MOREX.r2.7HG0535400
OG0032108	FAR1	0	1	1	-	Horvu_10350_7H01G274900	HORVU.MOREX.r2.7HG0561810
OG0032145	FAR1	0	1	1	-	Horvu_10350_7H01G558000	HORVU.MOREX.r2.7HG0603000
OG0032174	MYB_related	0	1	1	-	Horvu_10350_7H01G668000	-
OG0032198	FAR1	0	1	0	-	-	-
Total	-	2118	2136	1800	-	-	-

## Sheet: Table S10
Table S10. Statistics of the 49 representative transcription factor gene families.
Transcription factor	wild vs. landrace				landrace vs. improved cultivar
	PSG number	NSG number	PSG ratio	NSG ratio	PSG number	NSG number	PSG ratio	NSG ratio
AP2	0	10	0	0.00130039	1	11	0.00110619	0.00197168
ARF	0	2	0	0.000260078	0	1	0	0.000179244
ARR-B	0	4	0	0.000520156	0	4	0	0.000716974
B3	2	30	0.00291121	0.00390117	4	19	0.00442478	0.00340563
BES1	0	2	0	0.000260078	0	1	0	0.000179244
bHLH	5	64	0.00727802	0.0083225	3	42	0.00331858	0.00752823
bZIP	2	43	0.00291121	0.00559168	0	23	0	0.0041226
C2H2	8	51	0.0116448	0.00663199	6	37	0.00663717	0.00663201
C3H	3	13	0.00436681	0.00169051	1	9	0.00110619	0.00161319
CAMTA	0	2	0	0.000260078	0	1	0	0.000179244
CO-like	0	6	0	0.000780234	0	4	0	0.000716974
CPP	1	4	0.0014556	0.000520156	0	1	0	0.000179244
DBB	0	4	0	0.000520156	1	0	0.00110619	0
Dof	0	12	0	0.00156047	1	8	0.00110619	0.00143395
E2F/DP	0	2	0	0.000260078	0	3	0	0.000537731
EIL	0	1	0	0.000130039	0	1	0	0.000179244
ERF	0	65	0	0.00845254	0	42	0	0.00752823
FAR1	0	7	0	0.000910273	2	5	0.00221239	0.000896218
G2-like	2	25	0.00291121	0.00325098	1	18	0.00110619	0.00322638
GATA	0	7	0	0.000910273	1	6	0.00110619	0.00107546
GeBP	0	3	0	0.000390117	0	1	0	0.000179244
GRAS	0	14	0	0.00182055	1	6	0.00110619	0.00107546
GRF	0	4	0	0.000520156	0	3	0	0.000537731
HB-other	2	5	0.00291121	0.000650195	2	2	0.00221239	0.000358487
HB-PHD	0	2	0	0.000260078	0	3	0	0.000537731
HD-ZIP	0	12	0	0.00156047	0	12	0	0.00215092
HRT-like	0	1	0	0.000130039	0	1	0	0.000179244
HSF	0	15	0	0.00195059	0	11	0	0.00197168
LBD	0	11	0	0.00143043	0	3	0	0.000537731
LSD	1	1	0.0014556	0.000130039	1	1	0.00110619	0.000179244
MIKC_MADS	3	5	0.00436681	0.000650195	1	4	0.00110619	0.000716974
M-type_MADS	3	15	0.00436681	0.00195059	0	8	0	0.00143395
MYB	1	50	0.0014556	0.00650195	0	36	0	0.00645277
MYB_related	2	20	0.00291121	0.00260078	2	14	0.00221239	0.00250941
NAC	4	44	0.00582242	0.00572172	4	35	0.00442478	0.00627353
NF-YA	0	3	0	0.000390117	1	3	0.00110619	0.000537731
NF-YB	0	3	0	0.000390117	0	1	0	0.000179244
NF-YC	4	1	0.00582242	0.000130039	3	3	0.00331858	0.000537731
Nin-like	1	6	0.0014556	0.000780234	2	4	0.00221239	0.000716974
RAV	0	2	0	0.000260078	0	1	0	0.000179244
SBP	0	7	0	0.000910273	0	5	0	0.000896218
SRS	0	4	0	0.000520156	0	3	0	0.000537731
STAT	1	9	0.0014556	0.00117035	0	1	0	0.000179244
TALE	0	10	0	0.00130039	1	6	0.00110619	0.00107546
TCP	0	7	0	0.000910273	0	5	0	0.000896218
Trihelix	0	1	0	0.000130039	1	8	0.00110619	0.00143395
Whirly	0	9	0	0.00117035	0	1	0	0.000179244
WOX	3	44	0.00436681	0.00572172	0	7	0	0.00125471
WRKY	0	5	0	0.000650195	1	27	0.00110619	0.00483958
Total	48	667	0.069869	0.086736	41	451	0.045354	0.0808389

[truncated: 10 more sheets: Table S11, Table S12, Table S13, Table S14, Table S15, Table S16, Table S17, Table S18, Table S19, Table S20]
